# Supplementary material for: Chemical and behavioral integration of army ant-associated rove beetles – a comparison between specialists and generalists
Source: Front Zool. 2018 Mar 16;15:8. doi: 10.1186/s12983-018-0249-x (PMC5857133; doi:10.1186/s12983-018-0249-x)
Supplement: Supplementary file 2 — Table S1. Colony collection data (downloadable on the journal’s webpage; not included here). (XLSX 13 kb) [file 12983_2018_249_MOESM1_ESM.xlsx]

## Sheet: Tab.S1_Colony collection data 
	Myrmecophiles collected from…
colony ID	refuse deposit	raid	emigration	Host ant species	year of collection					Myrmecophiles collected from…
EB01	11	4	5	Eciton burchellii	2013				Host species	emigrations	raids	refuse deposits	Total number of colonies
EB02	2	0	1	Eciton burchellii	2013				Eciton burchellii	34 (13)	21 (11)	47 (12)	16
EB03	9	2	5	Eciton burchellii	2013				Eciton dulcium	12 (11)	1(1)	1 (1)	12
EB04	1	2	4	Eciton burchellii	2013				Eciton hamatum	15 (13)	7 (5)	4 (4)	16
EB05	4	2	2	Eciton burchellii	2013				Eciton lucanoides	3 (2)	2 (1)	0	3
EB06	3	0	4	Eciton burchellii	2013				Eciton mexicanum	14 (11)	1 (1)	0	11
EB07	5	3	4	Eciton burchellii	2013				Eciton vagans	9 (8)	0	0	8
EB08	1	0	2	Eciton burchellii	2013
EB09	3	1	1	Eciton burchellii	2013				Table S1b. Collection overview. Shown is the number of host emigrations, raids and refuse deposits from which myrmecophiles were collected. Note that we just started to analyze data from refuse deposits and raids. Numbers in parentheses give the number of different colonies of a given host species.
EB10	5	0	2	Eciton burchellii	2013
EB11	2	1	1	Eciton burchellii	2013
EB12	0	1	0	Eciton burchellii	2014
EB14	0	1	0	Eciton burchellii	2014
EB15	0	1	0	Eciton burchellii	2014
EB17	0	0	1	Eciton burchellii	2014
EB20	1	3	2	Eciton burchellii	2014
ED01	1	0	2	Eciton dulcium	2013
ED02	0	0	1	Eciton dulcium	2013
ED03	0	0	1	Eciton dulcium	2013
ED04	0	0	1	Eciton dulcium	2013
ED05	0	0	1	Eciton dulcium	2013
ED06	0	0	1	Eciton dulcium	2014
ED07	0	0	1	Eciton dulcium	2014
ED08	0	0	1	Eciton dulcium	2014
ED09	0	0	1	Eciton dulcium	2014
ED10	0	0	1	Eciton dulcium	2014
ED11	0	0	1	Eciton dulcium	2014
ED12	0	1	0	Eciton dulcium	2014
EH02	0	1	0	Eciton hamatum	2013
EH03	0	0	2	Eciton hamatum	2013
EH04	0	0	1	Eciton hamatum	2013
EH05	0	1	0	Eciton hamatum	2013
EH06	1	0	1	Eciton hamatum	2013
EH07	0	0	1	Eciton hamatum	2013
EH08	1	0	1	Eciton hamatum	2013
EH09	1	0	2	Eciton hamatum	2013
EH10	1	0	1	Eciton hamatum	2013
EH11	0	1	0	Eciton hamatum	2014
EH12	0	0	1	Eciton hamatum	2014
EH13	0	1	1	Eciton hamatum	2014
EH14	0	0	1	Eciton hamatum	2014
EH15	0	0	1	Eciton hamatum	2014
EH20	0	3	1	Eciton hamatum	2015
EH22	0	0	1	Eciton hamatum	2015
EL01	0	0	2	Eciton lucanoides	2013
EL02	0	0	1	Eciton lucanoides	2013
EL03	0	2	0	Eciton lucanoides	2014
EM01	0	0	1	Eciton mexicanum	2013
EM02	0	0	1	Eciton mexicanum	2013
EM04	0	0	1	Eciton mexicanum	2013
EM06	0	0	3	Eciton mexicanum	2014
EM07	0	0	2	Eciton mexicanum	2014
EM08	0	0	1	Eciton mexicanum	2014
EM09	0	0	1	Eciton mexicanum	2014
EM10	0	0	1	Eciton mexicanum	2014
EM11	0	1	1	Eciton mexicanum	2014
EM12	0	0	1	Eciton mexicanum	2014
EM13	0	0	1	Eciton mexicanum	2014
EV01	0	0	2	Eciton vagans	2013
EV03	0	0	1	Eciton vagans	2013
EV04	0	0	1	Eciton vagans	2014
EV05	0	0	1	Eciton vagans	2014
EV06	0	0	1	Eciton vagans	2014
EV07	0	0	1	Eciton vagans	2014
EV08	0	0	1	Eciton vagans	2014
EV09	0	0	1	Eciton vagans	2014
Table S1a. Overview of colony collections. The focus of our community sampling was to systematically collect myrmecophiles and host ants during colony emigrations to accurately assess host specificity of myrmecophiles. The data on host specificity (Fig. 2b) is thus based on collections from colony emigrations. In addition, we haphazardly collected specimens during army ant raids and we also colle…
