# Supplementary material for: Chemical and behavioral integration of army ant-associated rove beetles – a comparison between specialists and generalists
Source: Front Zool. 2018 Mar 16;15:8. doi: 10.1186/s12983-018-0249-x (PMC5857133; doi:10.1186/s12983-018-0249-x)
Supplement: Supplementary file 3 — Table S2. Specimen and collection information including GenBank accession numbers (downloadable on the journal’s webpage; not included here). (XLSX 36 kb) [file 12983_2018_249_MOESM2_ESM.xlsx]

## Sheet: Overview
Sample ID	COI-5P Seq. Length	COI-5P Accession	CAD Seq. Length	CAD Accession	Wg Seq. Length	Wg Accession	Image Count	Collection Date	Species identification	Voucher Type	Depository	BOLD Process ID
cvb390ecbi001	658bp	MG191521	n.a.	n.a.	n.a.	n.a.	10	20-Mar-2013	Ecitophya simulans	vouchered in private collection (CvB)	Research Collection of Christoph Von Beeren	MYRBE001-17
cvb390ecsm002	658bp	MG191577	n.a.	n.a.	n.a.	n.a.	11	20-Mar-2013	Ecitophya simulans	Deposited in museum collection	Kyushu University, Museum	MYRBE002-17
cvb390ecsm001	658bp	MG191576	n.a.	n.a.	n.a.	n.a.	12	20-Mar-2013	Ecitophya simulans	Deposited in museum collection	Kyushu University, Museum	MYRBE003-17
cvb006ecbi001	658bp	MG191575	559bp	MG191637	444bp	MG547424	no image	08-Feb-2013	Ecitophya simulans	vouchered in private collection (CvB)	Research Collection of Christoph Von Beeren	MYRBE004-17
cvb513ecbi001	658bp	MG191574	529bp	MG191636	n.a.	n.a.	no image	04-Apr-2013	Ecitophya simulans	vouchered in private collection (CvB)	Research Collection of Christoph Von Beeren	MYRBE005-17
cvb513ecbi002	658bp	MG191573	542bp	MG191635	n.a.	n.a.	no image	04-Apr-2013	Ecitophya simulans	vouchered in private collection (CvB)	Research Collection of Christoph Von Beeren	MYRBE006-17
cvb114ecbi001	658bp	MG191572	n.a.	n.a.	n.a.	n.a.	no image	21-Feb-2013	Ecitophya simulans	vouchered in private collection (CvB)	Research Collection of Christoph Von Beeren	MYRBE007-17
cvb114ecbi002	658bp	MG191571	533bp	MG191634	n.a.	n.a.	no image	21-Feb-2013	Ecitophya simulans	vouchered in private collection (CvB)	Research Collection of Christoph Von Beeren	MYRBE008-17
cvb515ecbi001	658bp	MG191570	550bp	MG191633	432bp	MG547422	no image	04-Apr-2013	Ecitophya simulans	vouchered in private collection (CvB)	Research Collection of Christoph Von Beeren	MYRBE009-17
cvb119ecbi001	658bp	MG191489	648bp	MG191599	463bp	MG547412	no image	25-Feb-2013	Ecitomorpha cf. nevermanni	vouchered in private collection (CvB)	Research Collection of Christoph Von Beeren	MYRBE010-17
cvb119ecbi002	658bp	MG191488	650bp	MG191598	463bp	MG547413	no image	25-Feb-2013	Ecitomorpha cf. nevermanni	vouchered in private collection (CvB)	Research Collection of Christoph Von Beeren	MYRBE011-17
cvb119ecbi004	658bp	MG191487	552bp	MG191597	441bp	MG547419	2	25-Feb-2013	Ecitomorpha cf. nevermanni	Deposited in museum collection	Kyushu University, Museum	MYRBE012-17
cvb120ecbi001	658bp	MG191569	n.a.	n.a.	n.a.	n.a.	no image	24-Feb-2013	Ecitophya simulans	vouchered in private collection (CvB)	Research Collection of Christoph Von Beeren	MYRBE013-17
cvb117ecbi001	658bp	MG191568	546bp	MG191632	436bp	MG547425	no image	24-Feb-2013	Ecitophya simulans	vouchered in private collection (CvB)	Research Collection of Christoph Von Beeren	MYRBE014-17
cvb180ecbi001	658bp	MG191485	507bp	MG191596	401bp	MG547415	no image	04-Mar-2013	Ecitomorpha cf. nevermanni	vouchered in private collection (CvB)	Research Collection of Christoph Von Beeren	MYRBE015-17
cvb180ecbi002	658bp	MG191484	547bp	MG191595	440bp	MG547407	no image	04-Mar-2013	Ecitomorpha cf. nevermanni	vouchered in private collection (CvB)	Research Collection of Christoph Von Beeren	MYRBE016-17
cvb180ecbi003	658bp	MG191483	536bp	MG191594	389bp	MG547406	3	04-Mar-2013	Ecitomorpha cf. nevermanni	Deposited in museum collection	Kyushu University, Museum	MYRBE017-17
cvb180ecbi004	658bp	MG191482	518bp	MG191593	453bp	MG547409	no image	04-Mar-2013	Ecitomorpha cf. nevermanni	vouchered in private collection (CvB)	Research Collection of Christoph Von Beeren	MYRBE018-17
cvb180ecbi005	658bp	MG191481	n.a.	n.a.	432bp	MG547416	no image	04-Mar-2013	Ecitomorpha cf. nevermanni	vouchered in private collection (CvB)	Research Collection of Christoph Von Beeren	MYRBE019-17
cvb182ecbi001	658bp	MG191480	566bp	MG191592	432bp	MG547417	no image	03-Mar-2013	Ecitomorpha cf. nevermanni	vouchered in private collection (CvB)	Research Collection of Christoph Von Beeren	MYRBE020-17
cvb182ecbi002	658bp	MG191461	653bp	MG191589	471bp	MG547404	3	03-Mar-2013	Ecitomorpha cf. breviceps	Deposited in museum collection	Kyushu University, Museum	MYRBE021-17
cvb182ecbi003	658bp	MG191479	n.a.	n.a.	432bp	MG547418	3	03-Mar-2013	Ecitomorpha cf. nevermanni	Deposited in museum collection	Kyushu University, Museum	MYRBE022-17
cvb182ecbi004	658bp	MG191458	n.a.	n.a.	437bp	MG547405	4	03-Mar-2013	Ecitomorpha cf. breviceps	Deposited in museum collection	Kyushu University, Museum	MYRBE023-17
cvb196ecbi001	658bp	MG191500	550bp	MG191603	444bp	MG547408	no image	05-Mar-2013	Ecitomorpha cf. nevermanni	vouchered in private collection (CvB)	Research Collection of Christoph Von Beeren	MYRBE024-17
cvb196ecbi002	658bp	MG191567	542bp	MG191631	435bp	MG547430	no image	05-Mar-2013	Ecitophya simulans	vouchered in private collection (CvB)	Research Collection of Christoph Von Beeren	MYRBE025-17
cvb210ecbi001	658bp	MG191499	n.a.	n.a.	n.a.	n.a.	no image	08-Mar-2013	Ecitomorpha cf. nevermanni	vouchered in private collection (CvB)	Research Collection of Christoph Von Beeren	MYRBE026-17
cvb250ecbi002	658bp	MG191566	n.a.	n.a.	n.a.	n.a.	no image	10-Mar-2013	Ecitophya simulans	vouchered in private collection (CvB)	Research Collection of Christoph Von Beeren	MYRBE028-17
cvb250ecbi003	658bp	MG191565	n.a.	n.a.	n.a.	n.a.	no image	10-Mar-2013	Ecitophya simulans	vouchered in private collection (CvB)	Research Collection of Christoph Von Beeren	MYRBE029-17
cvb250ecbi004	658bp	MG191564	n.a.	n.a.	n.a.	n.a.	no image	10-Mar-2013	Ecitophya simulans	vouchered in private collection (CvB)	Research Collection of Christoph Von Beeren	MYRBE030-17
cvb250ecbi005	658bp	MG191563	n.a.	n.a.	n.a.	n.a.	no image	10-Mar-2013	Ecitophya simulans	vouchered in private collection (CvB)	Research Collection of Christoph Von Beeren	MYRBE031-17
cvb172ecbi002	658bp	MG191562	n.a.	n.a.	440bp	MG547429	no image	02-Mar-2013	Ecitophya simulans	vouchered in private collection (CvB)	Research Collection of Christoph Von Beeren	MYRBE032-17
cvb308ecbi001	658bp	MG191561	548bp	MG191630	n.a.	n.a.	no image	16-Mar-2013	Ecitophya simulans	vouchered in private collection (CvB)	Research Collection of Christoph Von Beeren	MYRBE033-17
cvb308ecbi002	658bp	MG191560	534bp	MG191629	434bp	MG547423	no image	16-Mar-2013	Ecitophya simulans	vouchered in private collection (CvB)	Research Collection of Christoph Von Beeren	MYRBE034-17
cvb308ecbi003	658bp	MG191559	n.a.	n.a.	n.a.	n.a.	no image	16-Mar-2013	Ecitophya simulans	vouchered in private collection (CvB)	Research Collection of Christoph Von Beeren	MYRBE035-17
cvb308ecbi004	658bp	MG191558	n.a.	n.a.	n.a.	n.a.	no image	16-Mar-2013	Ecitophya simulans	vouchered in private collection (CvB)	Research Collection of Christoph Von Beeren	MYRBE036-17
cvb308ecbi005	658bp	MG191557	550bp	MG191628	432bp	MG547426	no image	16-Mar-2013	Ecitophya simulans	vouchered in private collection (CvB)	Research Collection of Christoph Von Beeren	MYRBE037-17
cvb316ecbi001	658bp	MG191501	548bp	MG191604	n.a.	n.a.	2	17-Mar-2013	Ecitophya gracillima	Deposited in museum collection	Kyushu University, Museum	MYRBE038-17
cvb390ecbi002	658bp	MG191556	n.a.	n.a.	n.a.	n.a.	no image	20-Mar-2013	Ecitophya simulans	vouchered in private collection (CvB)	Research Collection of Christoph Von Beeren	MYRBE039-17
cvb390ecbi003	658bp	MG191555	n.a.	n.a.	n.a.	n.a.	no image	20-Mar-2013	Ecitophya simulans	vouchered in private collection (CvB)	Research Collection of Christoph Von Beeren	MYRBE040-17
cvb390ecbi004	658bp	MG191554	n.a.	n.a.	n.a.	n.a.	no image	20-Mar-2013	Ecitophya simulans	vouchered in private collection (CvB)	Research Collection of Christoph Von Beeren	MYRBE041-17
cvb390ecbi005	658bp	MG191553	n.a.	n.a.	n.a.	n.a.	no image	20-Mar-2013	Ecitophya simulans	vouchered in private collection (CvB)	Research Collection of Christoph Von Beeren	MYRBE042-17
cvb390ecbi006	658bp	MG191552	507bp	MG191627	401bp	MG547427	no image	20-Mar-2013	Ecitophya simulans	vouchered in private collection (CvB)	Research Collection of Christoph Von Beeren	MYRBE043-17
cvb399ecbi001	658bp	MG191502	548bp	MG191605	n.a.	n.a.	no image	21-Mar-2013	Ecitophya gracillima	vouchered in private collection (CvB)	Research Collection of Christoph Von Beeren	MYRBE044-17
cvb410ecbi001	658bp	MG191551	n.a.	n.a.	n.a.	n.a.	no image	23-Mar-2013	Ecitophya simulans	vouchered in private collection (CvB)	Research Collection of Christoph Von Beeren	MYRBE045-17
cvb410ecbi002	658bp	MG191550	n.a.	n.a.	n.a.	n.a.	no image	23-Mar-2013	Ecitophya simulans	vouchered in private collection (CvB)	Research Collection of Christoph Von Beeren	MYRBE046-17
cvb410ecbi003	658bp	MG191549	n.a.	n.a.	n.a.	n.a.	no image	23-Mar-2013	Ecitophya simulans	vouchered in private collection (CvB)	Research Collection of Christoph Von Beeren	MYRBE047-17
cvb410ecbi004	658bp	MG191548	549bp	MG191626	437bp	MG547428	no image	23-Mar-2013	Ecitophya simulans	Deposited in museum collection	Kyushu University, Museum	MYRBE048-17
cvb410ecbi005	658bp	MG191547	n.a.	n.a.	n.a.	n.a.	no image	23-Mar-2013	Ecitophya simulans	vouchered in private collection (CvB)	Research Collection of Christoph Von Beeren	MYRBE049-17
cvb423ecbi001	658bp	MG191546	n.a.	n.a.	n.a.	n.a.	no image	n.a.	Ecitophya simulans	vouchered in private collection (CvB)	Research Collection of Christoph Von Beeren	MYRBE050-17
cvb448ecbi001	657bp	MG191545	n.a.	n.a.	n.a.	n.a.	no image	27-Mar-2013	Ecitophya simulans	vouchered in private collection (CvB)	Research Collection of Christoph Von Beeren	MYRBE051-17
cvb451ecbi001	658bp	MG191509	555bp	MG191610	n.a.	n.a.	no image	29-Mar-2013	Ecitophya gracillima	Deposited in museum collection	Kyushu University, Museum	MYRBE052-17
cvb488ecbi001	658bp	MG191516	575bp	MG191617	n.a.	n.a.	no image	02-Apr-2013	Ecitophya gracillima	vouchered in private collection (CvB)	Research Collection of Christoph Von Beeren	MYRBE053-17
cvb488ecbi002	658bp	MG191506	529bp	MG191608	n.a.	n.a.	no image	02-Apr-2013	Ecitophya gracillima	vouchered in private collection (CvB)	Research Collection of Christoph Von Beeren	MYRBE054-17
cvb499ecbi001	658bp	MG191511	546bp	MG191612	n.a.	n.a.	no image	03-Apr-2013	Ecitophya gracillima	vouchered in private collection (CvB)	Research Collection of Christoph Von Beeren	MYRBE055-17
cvb541ecbi001	658bp	MG191512	543bp	MG191613	n.a.	n.a.	no image	07-Apr-2013	Ecitophya gracillima	vouchered in private collection (CvB)	Research Collection of Christoph Von Beeren	MYRBE056-17
cvb011ecbi001	658bp	MG191514	569bp	MG191615	n.a.	n.a.	3	08-Feb-2013	Ecitophya gracillima	Deposited in museum collection	Kyushu University, Museum	MYRBE057-17
cvb011ecbi002	658bp	MG191519	577bp	MG191620	n.a.	n.a.	no image	08-Feb-2013	Ecitophya gracillima	vouchered in private collection (CvB)	Research Collection of Christoph Von Beeren	MYRBE058-17
cvb410ecsm001	658bp	MG191544	n.a.	n.a.	n.a.	n.a.	no image	23-Mar-2013	Ecitophya simulans	vouchered in private collection (CvB)	Research Collection of Christoph Von Beeren	MYRBE059-17
cvb410ecbi006	663bp	MG191543	n.a.	n.a.	n.a.	n.a.	no image	23-Mar-2013	Ecitophya simulans	vouchered in private collection (CvB)	Research Collection of Christoph Von Beeren	MYRBE060-17
cvb433ecbi001	658bp	MG191518	507bp	MG191619	401bp	MG547420	no image	25-Mar-2013	Ecitophya gracillima	vouchered in private collection (CvB)	Research Collection of Christoph Von Beeren	MYRBE061-17
cvb603ecbi001	658bp	MG191517	545bp	MG191618	n.a.	n.a.	no image	23-Mar-2014	Ecitophya gracillima	vouchered in private collection (CvB)	Research Collection of Christoph Von Beeren	MYRBE062-17
cvb606ecbi001	658bp	MG191515	536bp	MG191616	n.a.	n.a.	5	23-Mar-2014	Ecitophya gracillima	vouchered in private collection (CvB)	Research Collection of Christoph Von Beeren	MYRBE063-17
cvb606ecbi002	658bp	MG191513	483bp	MG191614	n.a.	n.a.	no image	23-Mar-2014	Ecitophya gracillima	vouchered in private collection (CvB)	Research Collection of Christoph Von Beeren	MYRBE064-17
cvb676ecbi001	658bp	MG191510	550bp	MG191611	474bp	MG547421	no image	31-Mar-2014	Ecitophya gracillima	vouchered in private collection (CvB)	Research Collection of Christoph Von Beeren	MYRBE065-17
cvb689ecbi001	658bp	MG191508	536bp	MG191609	n.a.	n.a.	1	04-Apr-2014	Ecitophya gracillima	vouchered in private collection (CvB)	Research Collection of Christoph Von Beeren	MYRBE066-17
cvb689ecbi002	658bp	MG191504	531bp	MG191607	n.a.	n.a.	no image	04-Apr-2014	Ecitophya gracillima	vouchered in private collection (CvB)	Research Collection of Christoph Von Beeren	MYRBE067-17
cvb689ecbi003	658bp	MG191520	541bp	MG191621	n.a.	n.a.	no image	04-Apr-2014	Ecitophya gracillima	vouchered in private collection (CvB)	Research Collection of Christoph Von Beeren	MYRBE068-17
cvb410ecbi007	658bp	MG191497	534bp	MG191602	463bp	MG547414	no image	23-Mar-2013	Ecitomorpha cf. nevermanni	vouchered in private collection (CvB)	Research Collection of Christoph Von Beeren	MYRBE069-17
cvb015ecbi001	658bp	MG191542	540bp	MG191625	n.a.	n.a.	no image	09-Feb-2013	Ecitophya simulans	vouchered in private collection (CvB)	Research Collection of Christoph Von Beeren	MYRBE070-17
cvb015ecbi002	658bp	MG191495	551bp	MG191601	480bp	MG547411	no image	09-Feb-2013	Ecitomorpha cf. nevermanni	vouchered in private collection (CvB)	Research Collection of Christoph Von Beeren	MYRBE071-17
cvb020ecbi001	658bp	MG191463	507bp	MG191590	401bp	MG547403	2	10-Feb-2013	Ecitomorpha cf. breviceps	Deposited in museum collection	Kyushu University, Museum	MYRBE072-17
cvb250ecbi001	658bp	MG191541	564bp	MG191624	n.a.	n.a.	no image	10-Mar-2013	Ecitophya simulans	vouchered in private collection (CvB)	Research Collection of Christoph Von Beeren	MYRBE073-17
cvb521ecbi001	658bp	MG191453	568bp	MG191588	427bp	MG547401	no image	05-Apr-2013	Ecitoglossa sp. 1	Deposited in museum collection	Kyushu University, Museum	MYRBE074-17
cvb716ecbi001	658bp	MG191492	n.a.	n.a.	n.a.	n.a.	no image	12-Apr-2014	Ecitomorpha cf. nevermanni	vouchered in private collection (CvB)	Research Collection of Christoph Von Beeren	MYRBE076-17
cvb716ecbi002	658bp	MG191491	549bp	MG191600	460bp	MG547410	no image	12-Apr-2014	Ecitomorpha cf. nevermanni	vouchered in private collection (CvB)	Research Collection of Christoph Von Beeren	MYRBE077-17
cvb716ecbi003	658bp	MG191540	n.a.	n.a.	n.a.	n.a.	no image	12-Apr-2014	Ecitophya simulans	vouchered in private collection (CvB)	Research Collection of Christoph Von Beeren	MYRBE078-17
cvb716ecbi004	658bp	MG191539	547bp	MG191623	n.a.	n.a.	no image	12-Apr-2014	Ecitophya simulans	vouchered in private collection (CvB)	Research Collection of Christoph Von Beeren	MYRBE079-17
cvb716ecbi005	658bp	MG191538	n.a.	n.a.	n.a.	n.a.	no image	12-Apr-2014	Ecitophya simulans	vouchered in private collection (CvB)	Research Collection of Christoph Von Beeren	MYRBE080-17
cvb716ecbi006	658bp	MG191537	n.a.	n.a.	n.a.	n.a.	2	12-Apr-2014	Ecitophya simulans	vouchered in private collection (CvB)	Research Collection of Christoph Von Beeren	MYRBE081-17
cvb608ecbi001	658bp	MG191505	n.a.	n.a.	n.a.	n.a.	no image	23-Mar-2014	Ecitophya gracillima	vouchered in private collection (CvB)	Research Collection of Christoph Von Beeren	MYRBE082-17
cvb609ecbi001	658bp	MG191503	563bp	MG191606	n.a.	n.a.	no image	23-Mar-2014	Ecitophya gracillima	vouchered in private collection (CvB)	Research Collection of Christoph Von Beeren	MYRBE083-17
Ecsm03EB15	675bp	MG191460	n.a.	n.a.	n.a.	n.a.	no image	04-Apr-2014	Ecitomorpha cf. breviceps	vouchered in private collection (CvB)	Research Collection of Christoph Von Beeren	MYRBE084-17
Ecbi19EB15	658bp	MG191536	n.a.	n.a.	n.a.	n.a.	no image	04-Apr-2014	Ecitophya simulans	vouchered in private collection (CvB)	Research Collection of Christoph Von Beeren	MYRBE085-17
Ecbi06EB15	658bp	MG191535	n.a.	n.a.	n.a.	n.a.	no image	04-Apr-2014	Ecitophya simulans	vouchered in private collection (CvB)	Research Collection of Christoph Von Beeren	MYRBE086-17
Ecsm20EB15	658bp	MG191534	n.a.	n.a.	n.a.	n.a.	no image	04-Apr-2014	Ecitophya simulans	vouchered in private collection (CvB)	Research Collection of Christoph Von Beeren	MYRBE087-17
Ecbi12EB15	658bp	MG191533	n.a.	n.a.	n.a.	n.a.	no image	04-Apr-2014	Ecitophya simulans	vouchered in private collection (CvB)	Research Collection of Christoph Von Beeren	MYRBE088-17
cvb172ecbi001	658bp	MG191476	653bp	MG191591	n.a.	n.a.	2	02-Mar-2013	Ecitomorpha cf. nevermanni	vouchered in private collection (CvB)	Research Collection of Christoph Von Beeren	MYRBE089-17
cvb564ecsm001	658bp	MG191532	547bp	MG191622	n.a.	n.a.	no image	07-Apr-2013	Ecitophya simulans	vouchered in private collection (CvB)	Research Collection of Christoph Von Beeren	MYRBE090-17
cvb014ecbi001	659bp	MG191456	n.a.	n.a.	n.a.	n.a.	6	09-Feb-2013	Ecitomorpha cf. breviceps	vouchered in private collection (CvB)	Research Collection of Christoph Von Beeren	MYRBE091-17
cvb390ecmo001	683bp	MG191475	n.a.	n.a.	n.a.	n.a.	5	20-Mar-2013	Ecitomorpha cf. nevermanni	vouchered in private collection (CvB)	Research Collection of Christoph Von Beeren	MYRBE092-17
cvb390ecmo002	658bp	MG191474	n.a.	n.a.	n.a.	n.a.	no image	20-Mar-2013	Ecitomorpha cf. nevermanni	vouchered in private collection (CvB)	Research Collection of Christoph Von Beeren	MYRBE093-17
cvb410ecbi008	658bp	MG191473	n.a.	n.a.	n.a.	n.a.	no image	23-Mar-2013	Ecitomorpha cf. nevermanni	vouchered in private collection (CvB)	Research Collection of Christoph Von Beeren	MYRBE094-17
cvb434ecmo001	658bp	MG191472	n.a.	n.a.	n.a.	n.a.	no image	23-Mar-2013	Ecitomorpha cf. nevermanni	vouchered in private collection (CvB)	Research Collection of Christoph Von Beeren	MYRBE095-17
cvb635ecmo001	658bp	MG191471	n.a.	n.a.	n.a.	n.a.	1	27-Mar-2014	Ecitomorpha cf. nevermanni	vouchered in private collection (CvB)	Research Collection of Christoph Von Beeren	MYRBE096-17
cvb635ecmo002	658bp	MG191470	n.a.	n.a.	n.a.	n.a.	no image	27-Mar-2014	Ecitomorpha cf. nevermanni	vouchered in private collection (CvB)	Research Collection of Christoph Von Beeren	MYRBE097-17
cvb635ecmo003	658bp	MG191469	n.a.	n.a.	n.a.	n.a.	no image	27-Mar-2014	Ecitomorpha cf. nevermanni	vouchered in private collection (CvB)	Research Collection of Christoph Von Beeren	MYRBE098-17
cvb635ecmo004	658bp	MG191468	n.a.	n.a.	n.a.	n.a.	no image	27-Mar-2014	Ecitomorpha cf. nevermanni	vouchered in private collection (CvB)	Research Collection of Christoph Von Beeren	MYRBE099-17
cvb635ecmo005	658bp	MG191467	n.a.	n.a.	n.a.	n.a.	no image	27-Mar-2014	Ecitomorpha cf. nevermanni	vouchered in private collection (CvB)	Research Collection of Christoph Von Beeren	MYRBE100-17
cvb635ecph001	658bp	MG191531	n.a.	n.a.	n.a.	n.a.	no image	27-Mar-2014	Ecitophya simulans	vouchered in private collection (CvB)	Research Collection of Christoph Von Beeren	MYRBE101-17
cvb635ecph002	658bp	MG191530	n.a.	n.a.	n.a.	n.a.	no image	27-Mar-2014	Ecitophya simulans	vouchered in private collection (CvB)	Research Collection of Christoph Von Beeren	MYRBE102-17
cvb635ecph003	666bp	MG191529	n.a.	n.a.	n.a.	n.a.	no image	27-Mar-2014	Ecitophya simulans	vouchered in private collection (CvB)	Research Collection of Christoph Von Beeren	MYRBE103-17
cvb635ecph004	658bp	MG191528	n.a.	n.a.	n.a.	n.a.	no image	27-Mar-2014	Ecitophya simulans	vouchered in private collection (CvB)	Research Collection of Christoph Von Beeren	MYRBE104-17
cvb635ecph005	658bp	MG191527	n.a.	n.a.	n.a.	n.a.	no image	27-Mar-2014	Ecitophya simulans	vouchered in private collection (CvB)	Research Collection of Christoph Von Beeren	MYRBE105-17
cvb716ecmo001	658bp	MG191465	n.a.	n.a.	n.a.	n.a.	no image	12-Apr-2014	Ecitomorpha cf. nevermanni	vouchered in private collection (CvB)	Research Collection of Christoph Von Beeren	MYRBE106-17
cvb716ecmo002	658bp	MG191526	n.a.	n.a.	n.a.	n.a.	no image	12-Apr-2014	Ecitophya simulans	vouchered in private collection (CvB)	Research Collection of Christoph Von Beeren	MYRBE107-17
cvb716ecmo003	658bp	MG191496	n.a.	n.a.	n.a.	n.a.	no image	12-Apr-2014	Ecitomorpha cf. nevermanni	vouchered in private collection (CvB)	Research Collection of Christoph Von Beeren	MYRBE108-17
cvb716ecmo004	658bp	MG191493	n.a.	n.a.	n.a.	n.a.	no image	12-Apr-2014	Ecitomorpha cf. nevermanni	vouchered in private collection (CvB)	Research Collection of Christoph Von Beeren	MYRBE109-17
cvb716ecmo005	658bp	MG191459	n.a.	n.a.	n.a.	n.a.	no image	12-Apr-2014	Ecitomorpha cf. breviceps	vouchered in private collection (CvB)	Research Collection of Christoph Von Beeren	MYRBE110-17
cvb716ecmo006	658bp	MG191490	n.a.	n.a.	n.a.	n.a.	no image	12-Apr-2014	Ecitomorpha cf. nevermanni	vouchered in private collection (CvB)	Research Collection of Christoph Von Beeren	MYRBE111-17
cvb716ecmo007	658bp	MG191486	n.a.	n.a.	n.a.	n.a.	no image	12-Apr-2014	Ecitomorpha cf. nevermanni	vouchered in private collection (CvB)	Research Collection of Christoph Von Beeren	MYRBE112-17
cvb716ecmo008	658bp	MG191525	n.a.	n.a.	n.a.	n.a.	no image	12-Apr-2014	Ecitophya simulans	vouchered in private collection (CvB)	Research Collection of Christoph Von Beeren	MYRBE113-17
cvb716ecph001	658bp	MG191524	n.a.	n.a.	n.a.	n.a.	no image	12-Apr-2014	Ecitophya simulans	vouchered in private collection (CvB)	Research Collection of Christoph Von Beeren	MYRBE114-17
cvb716ecph002	658bp	MG191523	n.a.	n.a.	n.a.	n.a.	2	12-Apr-2014	Ecitophya simulans	vouchered in private collection (CvB)	Research Collection of Christoph Von Beeren	MYRBE115-17
cvb116ecbi001-reextract	658bp	MG191478	n.a.	n.a.	n.a.	n.a.	no image	23-Feb-2013	Ecitomorpha cf. nevermanni	vouchered in private collection (CvB)	Research Collection of Christoph Von Beeren	MYRBE116-17
cvb716ecmo009	658bp	MG191477	n.a.	n.a.	n.a.	n.a.	2	12-Apr-2014	Ecitomorpha cf. nevermanni	vouchered in private collection (CvB)	Research Collection of Christoph Von Beeren	MYRBE117-17
cvb390ecbi009	658bp	MG191457	n.a.	n.a.	n.a.	n.a.	no image	20-Mar-2013	Ecitomorpha cf. breviceps	vouchered in private collection (CvB)	Research Collection of Christoph Von Beeren	MYRBE118-17
cvb687ecbi001	658bp	MG191507	n.a.	n.a.	n.a.	n.a.	2	04-Apr-2014	Ecitophya gracillima	vouchered in private collection (CvB)	Research Collection of Christoph Von Beeren	MYRBE119-17
cvb183ecbi001	658bp	MG191455	n.a.	n.a.	n.a.	n.a.	no image	04-Mar-2013	Ecitomorpha cf. breviceps	vouchered in private collection (CvB)	Research Collection of Christoph Von Beeren	MYRBE120-17
cvb309ecbi001	658bp	MG191464	n.a.	n.a.	n.a.	n.a.	no image	16-Mar-2013	Ecitomorpha cf. breviceps	vouchered in private collection (CvB)	Research Collection of Christoph Von Beeren	MYRBE121-17
cvb558ecbi001	658bp	MG191522	n.a.	n.a.	n.a.	n.a.	no image	28-Mar-2013	Ecitophya simulans	vouchered in private collection (CvB)	Research Collection of Christoph Von Beeren	MYRBE122-17
cvb710ecbi001	658bp	MG191462	n.a.	n.a.	n.a.	n.a.	no image	12-Apr-2014	Ecitomorpha cf. breviceps	vouchered in private collection (CvB)	Research Collection of Christoph Von Beeren	MYRBE123-17
cvb716ecbi010	658bp	MG191498	n.a.	n.a.	n.a.	n.a.	no image	12-Apr-2014	Ecitomorpha cf. nevermanni	vouchered in private collection (CvB)	Research Collection of Christoph Von Beeren	MYRBE124-17
cvb680ecbi002	658bp	MG191466	n.a.	n.a.	n.a.	n.a.	no image	04-Apr-2014	Ecitomorpha cf. nevermanni	vouchered in private collection (CvB)	Research Collection of Christoph Von Beeren	MYRBE128-17
cvb680ecbi004	658bp	MG191494	n.a.	n.a.	n.a.	n.a.	no image	04-Apr-2014	Ecitomorpha cf. nevermanni	vouchered in private collection (CvB)	Research Collection of Christoph Von Beeren	MYRBE129-17

## Sheet: Taxonomy
Sample ID	Phylum	Class	Order	Family	Subfamily	Tribe	Genus	Species identification	Identifier	Identifier Email	Identification Method	Taxonomy Notes
cvb390ecbi001	Arthropoda	Insecta	Coleoptera	Staphylinidae	Aleocharinae	Ecitocharini	Ecitophya	Ecitophya simulans	Christoph von Beeren & Munetoshi Maruyama	cvonbeeren@gmail.com	Morphological identification aided by DNA barcoding	high confidence in identification
cvb390ecsm002	Arthropoda	Insecta	Coleoptera	Staphylinidae	Aleocharinae	Ecitocharini	Ecitophya	Ecitophya simulans	Christoph von Beeren & Munetoshi Maruyama	cvonbeeren@gmail.com	Morphological identification aided by DNA barcoding	high confidence in identification
cvb390ecsm001	Arthropoda	Insecta	Coleoptera	Staphylinidae	Aleocharinae	Ecitocharini	Ecitophya	Ecitophya simulans	Christoph von Beeren & Munetoshi Maruyama	cvonbeeren@gmail.com	Morphological identification aided by DNA barcoding	high confidence in identification
cvb006ecbi001	Arthropoda	Insecta	Coleoptera	Staphylinidae	Aleocharinae	Ecitocharini	Ecitophya	Ecitophya simulans	Christoph von Beeren & Munetoshi Maruyama	cvonbeeren@gmail.com	Morphological identification aided by DNA barcoding	high confidence in identification
cvb513ecbi001	Arthropoda	Insecta	Coleoptera	Staphylinidae	Aleocharinae	Ecitocharini	Ecitophya	Ecitophya simulans	Christoph von Beeren & Munetoshi Maruyama	cvonbeeren@gmail.com	Morphological identification aided by DNA barcoding	high confidence in identification
cvb513ecbi002	Arthropoda	Insecta	Coleoptera	Staphylinidae	Aleocharinae	Ecitocharini	Ecitophya	Ecitophya simulans	Christoph von Beeren & Munetoshi Maruyama	cvonbeeren@gmail.com	Morphological identification aided by DNA barcoding	high confidence in identification
cvb114ecbi001	Arthropoda	Insecta	Coleoptera	Staphylinidae	Aleocharinae	Ecitocharini	Ecitophya	Ecitophya simulans	Christoph von Beeren & Munetoshi Maruyama	cvonbeeren@gmail.com	Morphological identification aided by DNA barcoding	high confidence in identification
cvb114ecbi002	Arthropoda	Insecta	Coleoptera	Staphylinidae	Aleocharinae	Ecitocharini	Ecitophya	Ecitophya simulans	Christoph von Beeren & Munetoshi Maruyama	cvonbeeren@gmail.com	Morphological identification aided by DNA barcoding	high confidence in identification
cvb515ecbi001	Arthropoda	Insecta	Coleoptera	Staphylinidae	Aleocharinae	Ecitocharini	Ecitophya	Ecitophya simulans	Christoph von Beeren & Munetoshi Maruyama	cvonbeeren@gmail.com	Morphological identification aided by DNA barcoding	high confidence in identification
cvb119ecbi001	Arthropoda	Insecta	Coleoptera	Staphylinidae	Aleocharinae	Ecitocharini	Ecitomorpha	Ecitomorpha cf. nevermanni	Christoph von Beeren & Munetoshi Maruyama	cvonbeeren@gmail.com	Morphological identification aided by DNA barcoding	high confidence in identification
cvb119ecbi002	Arthropoda	Insecta	Coleoptera	Staphylinidae	Aleocharinae	Ecitocharini	Ecitomorpha	Ecitomorpha cf. nevermanni	Christoph von Beeren & Munetoshi Maruyama	cvonbeeren@gmail.com	Morphological identification aided by DNA barcoding	high confidence in identification
cvb119ecbi004	Arthropoda	Insecta	Coleoptera	Staphylinidae	Aleocharinae	Ecitocharini	Ecitomorpha	Ecitomorpha cf. nevermanni	Christoph von Beeren & Munetoshi Maruyama	cvonbeeren@gmail.com	Morphological identification aided by DNA barcoding	high confidence in identification
cvb120ecbi001	Arthropoda	Insecta	Coleoptera	Staphylinidae	Aleocharinae	Ecitocharini	Ecitophya	Ecitophya simulans	Christoph von Beeren & Munetoshi Maruyama	cvonbeeren@gmail.com	Morphological identification aided by DNA barcoding	high confidence in identification
cvb117ecbi001	Arthropoda	Insecta	Coleoptera	Staphylinidae	Aleocharinae	Ecitocharini	Ecitophya	Ecitophya simulans	Christoph von Beeren & Munetoshi Maruyama	cvonbeeren@gmail.com	Morphological identification aided by DNA barcoding	high confidence in identification
cvb180ecbi001	Arthropoda	Insecta	Coleoptera	Staphylinidae	Aleocharinae	Ecitocharini	Ecitomorpha	Ecitomorpha cf. nevermanni	Christoph von Beeren & Munetoshi Maruyama	cvonbeeren@gmail.com	Morphological identification aided by DNA barcoding	high confidence in identification
cvb180ecbi002	Arthropoda	Insecta	Coleoptera	Staphylinidae	Aleocharinae	Ecitocharini	Ecitomorpha	Ecitomorpha cf. nevermanni	Christoph von Beeren & Munetoshi Maruyama	cvonbeeren@gmail.com	Morphological identification aided by DNA barcoding	high confidence in identification
cvb180ecbi003	Arthropoda	Insecta	Coleoptera	Staphylinidae	Aleocharinae	Ecitocharini	Ecitomorpha	Ecitomorpha cf. nevermanni	Christoph von Beeren & Munetoshi Maruyama	cvonbeeren@gmail.com	Morphological identification aided by DNA barcoding	high confidence in identification
cvb180ecbi004	Arthropoda	Insecta	Coleoptera	Staphylinidae	Aleocharinae	Ecitocharini	Ecitomorpha	Ecitomorpha cf. nevermanni	Christoph von Beeren & Munetoshi Maruyama	cvonbeeren@gmail.com	Morphological identification aided by DNA barcoding	high confidence in identification
cvb180ecbi005	Arthropoda	Insecta	Coleoptera	Staphylinidae	Aleocharinae	Ecitocharini	Ecitomorpha	Ecitomorpha cf. nevermanni	Christoph von Beeren & Munetoshi Maruyama	cvonbeeren@gmail.com	Morphological identification aided by DNA barcoding	high confidence in identification
cvb182ecbi001	Arthropoda	Insecta	Coleoptera	Staphylinidae	Aleocharinae	Ecitocharini	Ecitomorpha	Ecitomorpha cf. nevermanni	Christoph von Beeren & Munetoshi Maruyama	cvonbeeren@gmail.com	Morphological identification aided by DNA barcoding	high confidence in identification
cvb182ecbi002	Arthropoda	Insecta	Coleoptera	Staphylinidae	Aleocharinae	Ecitocharini	Ecitomorpha	Ecitomorpha cf. breviceps	Christoph von Beeren & Munetoshi Maruyama	cvonbeeren@gmail.com	Morphological identification aided by DNA barcoding	high confidence in identification
cvb182ecbi003	Arthropoda	Insecta	Coleoptera	Staphylinidae	Aleocharinae	Ecitocharini	Ecitomorpha	Ecitomorpha cf. nevermanni	Christoph von Beeren & Munetoshi Maruyama	cvonbeeren@gmail.com	Morphological identification aided by DNA barcoding	high confidence in identification
cvb182ecbi004	Arthropoda	Insecta	Coleoptera	Staphylinidae	Aleocharinae	Ecitocharini	Ecitomorpha	Ecitomorpha cf. breviceps	Christoph von Beeren & Munetoshi Maruyama	cvonbeeren@gmail.com	Morphological identification aided by DNA barcoding	high confidence in identification
cvb196ecbi001	Arthropoda	Insecta	Coleoptera	Staphylinidae	Aleocharinae	Ecitocharini	Ecitomorpha	Ecitomorpha cf. nevermanni	Christoph von Beeren & Munetoshi Maruyama	cvonbeeren@gmail.com	Morphological identification aided by DNA barcoding	high confidence in identification
cvb196ecbi002	Arthropoda	Insecta	Coleoptera	Staphylinidae	Aleocharinae	Ecitocharini	Ecitophya	Ecitophya simulans	Christoph von Beeren & Munetoshi Maruyama	cvonbeeren@gmail.com	Morphological identification aided by DNA barcoding	high confidence in identification
cvb210ecbi001	Arthropoda	Insecta	Coleoptera	Staphylinidae	Aleocharinae	Ecitocharini	Ecitomorpha	Ecitomorpha cf. nevermanni	Christoph von Beeren & Munetoshi Maruyama	cvonbeeren@gmail.com	Morphological identification aided by DNA barcoding	high confidence in identification
cvb250ecbi002	Arthropoda	Insecta	Coleoptera	Staphylinidae	Aleocharinae	Ecitocharini	Ecitophya	Ecitophya simulans	Christoph von Beeren & Munetoshi Maruyama	cvonbeeren@gmail.com	Morphological identification aided by DNA barcoding	high confidence in identification
cvb250ecbi003	Arthropoda	Insecta	Coleoptera	Staphylinidae	Aleocharinae	Ecitocharini	Ecitophya	Ecitophya simulans	Christoph von Beeren & Munetoshi Maruyama	cvonbeeren@gmail.com	Morphological identification aided by DNA barcoding	high confidence in identification
cvb250ecbi004	Arthropoda	Insecta	Coleoptera	Staphylinidae	Aleocharinae	Ecitocharini	Ecitophya	Ecitophya simulans	Christoph von Beeren & Munetoshi Maruyama	cvonbeeren@gmail.com	Morphological identification aided by DNA barcoding	high confidence in identification
cvb250ecbi005	Arthropoda	Insecta	Coleoptera	Staphylinidae	Aleocharinae	Ecitocharini	Ecitophya	Ecitophya simulans	Christoph von Beeren & Munetoshi Maruyama	cvonbeeren@gmail.com	Morphological identification aided by DNA barcoding	high confidence in identification
cvb172ecbi002	Arthropoda	Insecta	Coleoptera	Staphylinidae	Aleocharinae	Ecitocharini	Ecitophya	Ecitophya simulans	Christoph von Beeren & Munetoshi Maruyama	cvonbeeren@gmail.com	Morphological identification aided by DNA barcoding	high confidence in identification
cvb308ecbi001	Arthropoda	Insecta	Coleoptera	Staphylinidae	Aleocharinae	Ecitocharini	Ecitophya	Ecitophya simulans	Christoph von Beeren & Munetoshi Maruyama	cvonbeeren@gmail.com	Morphological identification aided by DNA barcoding	high confidence in identification
cvb308ecbi002	Arthropoda	Insecta	Coleoptera	Staphylinidae	Aleocharinae	Ecitocharini	Ecitophya	Ecitophya simulans	Christoph von Beeren & Munetoshi Maruyama	cvonbeeren@gmail.com	Morphological identification aided by DNA barcoding	high confidence in identification
cvb308ecbi003	Arthropoda	Insecta	Coleoptera	Staphylinidae	Aleocharinae	Ecitocharini	Ecitophya	Ecitophya simulans	Christoph von Beeren & Munetoshi Maruyama	cvonbeeren@gmail.com	Morphological identification aided by DNA barcoding	high confidence in identification
cvb308ecbi004	Arthropoda	Insecta	Coleoptera	Staphylinidae	Aleocharinae	Ecitocharini	Ecitophya	Ecitophya simulans	Christoph von Beeren & Munetoshi Maruyama	cvonbeeren@gmail.com	Morphological identification aided by DNA barcoding	high confidence in identification
cvb308ecbi005	Arthropoda	Insecta	Coleoptera	Staphylinidae	Aleocharinae	Ecitocharini	Ecitophya	Ecitophya simulans	Christoph von Beeren & Munetoshi Maruyama	cvonbeeren@gmail.com	Morphological identification aided by DNA barcoding	high confidence in identification
cvb316ecbi001	Arthropoda	Insecta	Coleoptera	Staphylinidae	Aleocharinae	Ecitocharini	Ecitophya	Ecitophya gracillima	Christoph von Beeren & Munetoshi Maruyama	cvonbeeren@gmail.com	Morphological identification aided by DNA barcoding	high confidence in identification
cvb390ecbi002	Arthropoda	Insecta	Coleoptera	Staphylinidae	Aleocharinae	Ecitocharini	Ecitophya	Ecitophya simulans	Christoph von Beeren & Munetoshi Maruyama	cvonbeeren@gmail.com	Morphological identification aided by DNA barcoding	high confidence in identification
cvb390ecbi003	Arthropoda	Insecta	Coleoptera	Staphylinidae	Aleocharinae	Ecitocharini	Ecitophya	Ecitophya simulans	Christoph von Beeren & Munetoshi Maruyama	cvonbeeren@gmail.com	Morphological identification aided by DNA barcoding	high confidence in identification
cvb390ecbi004	Arthropoda	Insecta	Coleoptera	Staphylinidae	Aleocharinae	Ecitocharini	Ecitophya	Ecitophya simulans	Christoph von Beeren & Munetoshi Maruyama	cvonbeeren@gmail.com	Morphological identification aided by DNA barcoding	high confidence in identification
cvb390ecbi005	Arthropoda	Insecta	Coleoptera	Staphylinidae	Aleocharinae	Ecitocharini	Ecitophya	Ecitophya simulans	Christoph von Beeren & Munetoshi Maruyama	cvonbeeren@gmail.com	Morphological identification aided by DNA barcoding	high confidence in identification
cvb390ecbi006	Arthropoda	Insecta	Coleoptera	Staphylinidae	Aleocharinae	Ecitocharini	Ecitophya	Ecitophya simulans	Christoph von Beeren & Munetoshi Maruyama	cvonbeeren@gmail.com	Morphological identification aided by DNA barcoding	high confidence in identification
cvb399ecbi001	Arthropoda	Insecta	Coleoptera	Staphylinidae	Aleocharinae	Ecitocharini	Ecitophya	Ecitophya gracillima	Christoph von Beeren & Munetoshi Maruyama	cvonbeeren@gmail.com	Morphological identification aided by DNA barcoding	high confidence in identification
cvb410ecbi001	Arthropoda	Insecta	Coleoptera	Staphylinidae	Aleocharinae	Ecitocharini	Ecitophya	Ecitophya simulans	Christoph von Beeren & Munetoshi Maruyama	cvonbeeren@gmail.com	Morphological identification aided by DNA barcoding	high confidence in identification
cvb410ecbi002	Arthropoda	Insecta	Coleoptera	Staphylinidae	Aleocharinae	Ecitocharini	Ecitophya	Ecitophya simulans	Christoph von Beeren & Munetoshi Maruyama	cvonbeeren@gmail.com	Morphological identification aided by DNA barcoding	high confidence in identification
cvb410ecbi003	Arthropoda	Insecta	Coleoptera	Staphylinidae	Aleocharinae	Ecitocharini	Ecitophya	Ecitophya simulans	Christoph von Beeren & Munetoshi Maruyama	cvonbeeren@gmail.com	Morphological identification aided by DNA barcoding	high confidence in identification
cvb410ecbi004	Arthropoda	Insecta	Coleoptera	Staphylinidae	Aleocharinae	Ecitocharini	Ecitophya	Ecitophya simulans	Christoph von Beeren & Munetoshi Maruyama	cvonbeeren@gmail.com	Morphological identification aided by DNA barcoding	high confidence in identification
cvb410ecbi005	Arthropoda	Insecta	Coleoptera	Staphylinidae	Aleocharinae	Ecitocharini	Ecitophya	Ecitophya simulans	Christoph von Beeren & Munetoshi Maruyama	cvonbeeren@gmail.com	Morphological identification aided by DNA barcoding	high confidence in identification
cvb423ecbi001	Arthropoda	Insecta	Coleoptera	Staphylinidae	Aleocharinae	Ecitocharini	Ecitophya	Ecitophya simulans	Christoph von Beeren & Munetoshi Maruyama	cvonbeeren@gmail.com	Morphological identification aided by DNA barcoding	high confidence in identification
cvb448ecbi001	Arthropoda	Insecta	Coleoptera	Staphylinidae	Aleocharinae	Ecitocharini	Ecitophya	Ecitophya simulans	Christoph von Beeren & Munetoshi Maruyama	cvonbeeren@gmail.com	Morphological identification aided by DNA barcoding	high confidence in identification
cvb451ecbi001	Arthropoda	Insecta	Coleoptera	Staphylinidae	Aleocharinae	Ecitocharini	Ecitophya	Ecitophya gracillima	Christoph von Beeren & Munetoshi Maruyama	cvonbeeren@gmail.com	Morphological identification aided by DNA barcoding	high confidence in identification
cvb488ecbi001	Arthropoda	Insecta	Coleoptera	Staphylinidae	Aleocharinae	Ecitocharini	Ecitophya	Ecitophya gracillima	Christoph von Beeren & Munetoshi Maruyama	cvonbeeren@gmail.com	Morphological identification aided by DNA barcoding	high confidence in identification
cvb488ecbi002	Arthropoda	Insecta	Coleoptera	Staphylinidae	Aleocharinae	Ecitocharini	Ecitophya	Ecitophya gracillima	Christoph von Beeren & Munetoshi Maruyama	cvonbeeren@gmail.com	Morphological identification aided by DNA barcoding	high confidence in identification
cvb499ecbi001	Arthropoda	Insecta	Coleoptera	Staphylinidae	Aleocharinae	Ecitocharini	Ecitophya	Ecitophya gracillima	Christoph von Beeren & Munetoshi Maruyama	cvonbeeren@gmail.com	Morphological identification aided by DNA barcoding	high confidence in identification
cvb541ecbi001	Arthropoda	Insecta	Coleoptera	Staphylinidae	Aleocharinae	Ecitocharini	Ecitophya	Ecitophya gracillima	Christoph von Beeren & Munetoshi Maruyama	cvonbeeren@gmail.com	Morphological identification aided by DNA barcoding	high confidence in identification
cvb011ecbi001	Arthropoda	Insecta	Coleoptera	Staphylinidae	Aleocharinae	Ecitocharini	Ecitophya	Ecitophya gracillima	Christoph von Beeren & Munetoshi Maruyama	cvonbeeren@gmail.com	Morphological identification aided by DNA barcoding	high confidence in identification
cvb011ecbi002	Arthropoda	Insecta	Coleoptera	Staphylinidae	Aleocharinae	Ecitocharini	Ecitophya	Ecitophya gracillima	Christoph von Beeren & Munetoshi Maruyama	cvonbeeren@gmail.com	Morphological identification aided by DNA barcoding	high confidence in identification
cvb410ecsm001	Arthropoda	Insecta	Coleoptera	Staphylinidae	Aleocharinae	Ecitocharini	Ecitophya	Ecitophya simulans	Christoph von Beeren & Munetoshi Maruyama	cvonbeeren@gmail.com	Morphological identification aided by DNA barcoding	high confidence in identification
cvb410ecbi006	Arthropoda	Insecta	Coleoptera	Staphylinidae	Aleocharinae	Ecitocharini	Ecitophya	Ecitophya simulans	Christoph von Beeren & Munetoshi Maruyama	cvonbeeren@gmail.com	Morphological identification aided by DNA barcoding	high confidence in identification
cvb433ecbi001	Arthropoda	Insecta	Coleoptera	Staphylinidae	Aleocharinae	Ecitocharini	Ecitophya	Ecitophya gracillima	Christoph von Beeren & Munetoshi Maruyama	cvonbeeren@gmail.com	Morphological identification aided by DNA barcoding	high confidence in identification
cvb603ecbi001	Arthropoda	Insecta	Coleoptera	Staphylinidae	Aleocharinae	Ecitocharini	Ecitophya	Ecitophya gracillima	Christoph von Beeren & Munetoshi Maruyama	cvonbeeren@gmail.com	Morphological identification aided by DNA barcoding	high confidence in identification
cvb606ecbi001	Arthropoda	Insecta	Coleoptera	Staphylinidae	Aleocharinae	Ecitocharini	Ecitophya	Ecitophya gracillima	Christoph von Beeren & Munetoshi Maruyama	cvonbeeren@gmail.com	Morphological identification aided by DNA barcoding	high confidence in identification
cvb606ecbi002	Arthropoda	Insecta	Coleoptera	Staphylinidae	Aleocharinae	Ecitocharini	Ecitophya	Ecitophya gracillima	Christoph von Beeren & Munetoshi Maruyama	cvonbeeren@gmail.com	Morphological identification aided by DNA barcoding	high confidence in identification
cvb676ecbi001	Arthropoda	Insecta	Coleoptera	Staphylinidae	Aleocharinae	Ecitocharini	Ecitophya	Ecitophya gracillima	Christoph von Beeren & Munetoshi Maruyama	cvonbeeren@gmail.com	Morphological identification aided by DNA barcoding	high confidence in identification
cvb689ecbi001	Arthropoda	Insecta	Coleoptera	Staphylinidae	Aleocharinae	Ecitocharini	Ecitophya	Ecitophya gracillima	Christoph von Beeren & Munetoshi Maruyama	cvonbeeren@gmail.com	Morphological identification aided by DNA barcoding	high confidence in identification
cvb689ecbi002	Arthropoda	Insecta	Coleoptera	Staphylinidae	Aleocharinae	Ecitocharini	Ecitophya	Ecitophya gracillima	Christoph von Beeren & Munetoshi Maruyama	cvonbeeren@gmail.com	Morphological identification aided by DNA barcoding	high confidence in identification
cvb689ecbi003	Arthropoda	Insecta	Coleoptera	Staphylinidae	Aleocharinae	Ecitocharini	Ecitophya	Ecitophya gracillima	Christoph von Beeren & Munetoshi Maruyama	cvonbeeren@gmail.com	Morphological identification aided by DNA barcoding	high confidence in identification
cvb410ecbi007	Arthropoda	Insecta	Coleoptera	Staphylinidae	Aleocharinae	Ecitocharini	Ecitomorpha	Ecitomorpha cf. nevermanni	Christoph von Beeren & Munetoshi Maruyama	cvonbeeren@gmail.com	Morphological identification aided by DNA barcoding	high confidence in identification
cvb015ecbi001	Arthropoda	Insecta	Coleoptera	Staphylinidae	Aleocharinae	Ecitocharini	Ecitophya	Ecitophya simulans	Christoph von Beeren & Munetoshi Maruyama	cvonbeeren@gmail.com	Morphological identification aided by DNA barcoding	high confidence in identification
cvb015ecbi002	Arthropoda	Insecta	Coleoptera	Staphylinidae	Aleocharinae	Ecitocharini	Ecitomorpha	Ecitomorpha cf. nevermanni	Christoph von Beeren & Munetoshi Maruyama	cvonbeeren@gmail.com	Morphological identification aided by DNA barcoding	high confidence in identification
cvb020ecbi001	Arthropoda	Insecta	Coleoptera	Staphylinidae	Aleocharinae	Ecitocharini	Ecitomorpha	Ecitomorpha cf. breviceps	Christoph von Beeren & Munetoshi Maruyama	cvonbeeren@gmail.com	Morphological identification aided by DNA barcoding	high confidence in identification
cvb250ecbi001	Arthropoda	Insecta	Coleoptera	Staphylinidae	Aleocharinae	Ecitocharini	Ecitophya	Ecitophya simulans	Christoph von Beeren & Munetoshi Maruyama	cvonbeeren@gmail.com	Morphological identification aided by DNA barcoding	high confidence in identification
cvb521ecbi001	Arthropoda	Insecta	Coleoptera	Staphylinidae	Aleocharinae	Athetini (Pseudo-Lomechusini)	Ecitoglossa	Ecitoglossa sp. 1	Christoph von Beeren & Munetoshi Maruyama	cvonbeeren@gmail.com	Morphological identification aided by DNA barcoding	high confidence in identification
cvb716ecbi001	Arthropoda	Insecta	Coleoptera	Staphylinidae	Aleocharinae	Ecitocharini	Ecitomorpha	Ecitomorpha cf. nevermanni	Christoph von Beeren & Munetoshi Maruyama	cvonbeeren@gmail.com	Morphological identification aided by DNA barcoding	high confidence in identification
cvb716ecbi002	Arthropoda	Insecta	Coleoptera	Staphylinidae	Aleocharinae	Ecitocharini	Ecitomorpha	Ecitomorpha cf. nevermanni	Christoph von Beeren & Munetoshi Maruyama	cvonbeeren@gmail.com	Morphological identification aided by DNA barcoding	high confidence in identification
cvb716ecbi003	Arthropoda	Insecta	Coleoptera	Staphylinidae	Aleocharinae	Ecitocharini	Ecitophya	Ecitophya simulans	Christoph von Beeren & Munetoshi Maruyama	cvonbeeren@gmail.com	Morphological identification aided by DNA barcoding	high confidence in identification
cvb716ecbi004	Arthropoda	Insecta	Coleoptera	Staphylinidae	Aleocharinae	Ecitocharini	Ecitophya	Ecitophya simulans	Christoph von Beeren & Munetoshi Maruyama	cvonbeeren@gmail.com	Morphological identification aided by DNA barcoding	high confidence in identification
cvb716ecbi005	Arthropoda	Insecta	Coleoptera	Staphylinidae	Aleocharinae	Ecitocharini	Ecitophya	Ecitophya simulans	Christoph von Beeren & Munetoshi Maruyama	cvonbeeren@gmail.com	Morphological identification aided by DNA barcoding	high confidence in identification
cvb716ecbi006	Arthropoda	Insecta	Coleoptera	Staphylinidae	Aleocharinae	Ecitocharini	Ecitophya	Ecitophya simulans	Christoph von Beeren & Munetoshi Maruyama	cvonbeeren@gmail.com	Morphological identification aided by DNA barcoding	high confidence in identification
cvb608ecbi001	Arthropoda	Insecta	Coleoptera	Staphylinidae	Aleocharinae	Ecitocharini	Ecitophya	Ecitophya gracillima	Christoph von Beeren & Munetoshi Maruyama	cvonbeeren@gmail.com	Morphological identification aided by DNA barcoding	high confidence in identification
cvb609ecbi001	Arthropoda	Insecta	Coleoptera	Staphylinidae	Aleocharinae	Ecitocharini	Ecitophya	Ecitophya gracillima	Christoph von Beeren & Munetoshi Maruyama	cvonbeeren@gmail.com	Morphological identification aided by DNA barcoding	high confidence in identification
Ecsm03EB15	Arthropoda	Insecta	Coleoptera	Staphylinidae	Aleocharinae	Ecitocharini	Ecitomorpha	Ecitomorpha cf. breviceps	Christoph von Beeren & Munetoshi Maruyama	cvonbeeren@gmail.com	Morphological identification aided by DNA barcoding	high confidence in identification
Ecbi19EB15	Arthropoda	Insecta	Coleoptera	Staphylinidae	Aleocharinae	Ecitocharini	Ecitophya	Ecitophya simulans	Christoph von Beeren & Munetoshi Maruyama	cvonbeeren@gmail.com	Morphological identification aided by DNA barcoding	high confidence in identification
Ecbi06EB15	Arthropoda	Insecta	Coleoptera	Staphylinidae	Aleocharinae	Ecitocharini	Ecitophya	Ecitophya simulans	Christoph von Beeren & Munetoshi Maruyama	cvonbeeren@gmail.com	Morphological identification aided by DNA barcoding	high confidence in identification
Ecsm20EB15	Arthropoda	Insecta	Coleoptera	Staphylinidae	Aleocharinae	Ecitocharini	Ecitophya	Ecitophya simulans	Christoph von Beeren & Munetoshi Maruyama	cvonbeeren@gmail.com	Morphological identification aided by DNA barcoding	high confidence in identification
Ecbi12EB15	Arthropoda	Insecta	Coleoptera	Staphylinidae	Aleocharinae	Ecitocharini	Ecitophya	Ecitophya simulans	Christoph von Beeren & Munetoshi Maruyama	cvonbeeren@gmail.com	Morphological identification aided by DNA barcoding	high confidence in identification
cvb172ecbi001	Arthropoda	Insecta	Coleoptera	Staphylinidae	Aleocharinae	Ecitocharini	Ecitomorpha	Ecitomorpha cf. nevermanni	Christoph von Beeren & Munetoshi Maruyama	cvonbeeren@gmail.com	Morphological identification aided by DNA barcoding	high confidence in identification
cvb564ecsm001	Arthropoda	Insecta	Coleoptera	Staphylinidae	Aleocharinae	Ecitocharini	Ecitophya	Ecitophya simulans	Christoph von Beeren & Munetoshi Maruyama	cvonbeeren@gmail.com	Morphological identification aided by DNA barcoding	high confidence in identification
cvb014ecbi001	Arthropoda	Insecta	Coleoptera	Staphylinidae	Aleocharinae	Ecitocharini	Ecitomorpha	Ecitomorpha cf. breviceps	Christoph von Beeren & Munetoshi Maruyama	cvonbeeren@gmail.com	Morphological identification aided by DNA barcoding	high confidence in identification
cvb390ecmo001	Arthropoda	Insecta	Coleoptera	Staphylinidae	Aleocharinae	Ecitocharini	Ecitomorpha	Ecitomorpha cf. nevermanni	Christoph von Beeren & Munetoshi Maruyama	cvonbeeren@gmail.com	Morphological identification aided by DNA barcoding	high confidence in identification
cvb390ecmo002	Arthropoda	Insecta	Coleoptera	Staphylinidae	Aleocharinae	Ecitocharini	Ecitomorpha	Ecitomorpha cf. nevermanni	Christoph von Beeren & Munetoshi Maruyama	cvonbeeren@gmail.com	Morphological identification aided by DNA barcoding	high confidence in identification
cvb410ecbi008	Arthropoda	Insecta	Coleoptera	Staphylinidae	Aleocharinae	Ecitocharini	Ecitomorpha	Ecitomorpha cf. nevermanni	Christoph von Beeren & Munetoshi Maruyama	cvonbeeren@gmail.com	Morphological identification aided by DNA barcoding	high confidence in identification
cvb434ecmo001	Arthropoda	Insecta	Coleoptera	Staphylinidae	Aleocharinae	Ecitocharini	Ecitomorpha	Ecitomorpha cf. nevermanni	Christoph von Beeren & Munetoshi Maruyama	cvonbeeren@gmail.com	Morphological identification aided by DNA barcoding	high confidence in identification
cvb635ecmo001	Arthropoda	Insecta	Coleoptera	Staphylinidae	Aleocharinae	Ecitocharini	Ecitomorpha	Ecitomorpha cf. nevermanni	Christoph von Beeren & Munetoshi Maruyama	cvonbeeren@gmail.com	Morphological identification aided by DNA barcoding	high confidence in identification
cvb635ecmo002	Arthropoda	Insecta	Coleoptera	Staphylinidae	Aleocharinae	Ecitocharini	Ecitomorpha	Ecitomorpha cf. nevermanni	Christoph von Beeren & Munetoshi Maruyama	cvonbeeren@gmail.com	Morphological identification aided by DNA barcoding	high confidence in identification
cvb635ecmo003	Arthropoda	Insecta	Coleoptera	Staphylinidae	Aleocharinae	Ecitocharini	Ecitomorpha	Ecitomorpha cf. nevermanni	Christoph von Beeren & Munetoshi Maruyama	cvonbeeren@gmail.com	Morphological identification aided by DNA barcoding	high confidence in identification
cvb635ecmo004	Arthropoda	Insecta	Coleoptera	Staphylinidae	Aleocharinae	Ecitocharini	Ecitomorpha	Ecitomorpha cf. nevermanni	Christoph von Beeren & Munetoshi Maruyama	cvonbeeren@gmail.com	Morphological identification aided by DNA barcoding	high confidence in identification
cvb635ecmo005	Arthropoda	Insecta	Coleoptera	Staphylinidae	Aleocharinae	Ecitocharini	Ecitomorpha	Ecitomorpha cf. nevermanni	Christoph von Beeren & Munetoshi Maruyama	cvonbeeren@gmail.com	Morphological identification aided by DNA barcoding	high confidence in identification
cvb635ecph001	Arthropoda	Insecta	Coleoptera	Staphylinidae	Aleocharinae	Ecitocharini	Ecitophya	Ecitophya simulans	Christoph von Beeren & Munetoshi Maruyama	cvonbeeren@gmail.com	Morphological identification aided by DNA barcoding	high confidence in identification
cvb635ecph002	Arthropoda	Insecta	Coleoptera	Staphylinidae	Aleocharinae	Ecitocharini	Ecitophya	Ecitophya simulans	Christoph von Beeren & Munetoshi Maruyama	cvonbeeren@gmail.com	Morphological identification aided by DNA barcoding	high confidence in identification
cvb635ecph003	Arthropoda	Insecta	Coleoptera	Staphylinidae	Aleocharinae	Ecitocharini	Ecitophya	Ecitophya simulans	Christoph von Beeren & Munetoshi Maruyama	cvonbeeren@gmail.com	Morphological identification aided by DNA barcoding	high confidence in identification
cvb635ecph004	Arthropoda	Insecta	Coleoptera	Staphylinidae	Aleocharinae	Ecitocharini	Ecitophya	Ecitophya simulans	Christoph von Beeren & Munetoshi Maruyama	cvonbeeren@gmail.com	Morphological identification aided by DNA barcoding	high confidence in identification
cvb635ecph005	Arthropoda	Insecta	Coleoptera	Staphylinidae	Aleocharinae	Ecitocharini	Ecitophya	Ecitophya simulans	Christoph von Beeren & Munetoshi Maruyama	cvonbeeren@gmail.com	Morphological identification aided by DNA barcoding	high confidence in identification
cvb716ecmo001	Arthropoda	Insecta	Coleoptera	Staphylinidae	Aleocharinae	Ecitocharini	Ecitomorpha	Ecitomorpha cf. nevermanni	Christoph von Beeren & Munetoshi Maruyama	cvonbeeren@gmail.com	Morphological identification aided by DNA barcoding	high confidence in identification
cvb716ecmo002	Arthropoda	Insecta	Coleoptera	Staphylinidae	Aleocharinae	Ecitocharini	Ecitophya	Ecitophya simulans	Christoph von Beeren & Munetoshi Maruyama	cvonbeeren@gmail.com	Morphological identification aided by DNA barcoding	high confidence in identification
cvb716ecmo003	Arthropoda	Insecta	Coleoptera	Staphylinidae	Aleocharinae	Ecitocharini	Ecitomorpha	Ecitomorpha cf. nevermanni	Christoph von Beeren & Munetoshi Maruyama	cvonbeeren@gmail.com	Morphological identification aided by DNA barcoding	high confidence in identification
cvb716ecmo004	Arthropoda	Insecta	Coleoptera	Staphylinidae	Aleocharinae	Ecitocharini	Ecitomorpha	Ecitomorpha cf. nevermanni	Christoph von Beeren & Munetoshi Maruyama	cvonbeeren@gmail.com	Morphological identification aided by DNA barcoding	high confidence in identification
cvb716ecmo005	Arthropoda	Insecta	Coleoptera	Staphylinidae	Aleocharinae	Ecitocharini	Ecitomorpha	Ecitomorpha cf. breviceps	Christoph von Beeren & Munetoshi Maruyama	cvonbeeren@gmail.com	Morphological identification aided by DNA barcoding	high confidence in identification
cvb716ecmo006	Arthropoda	Insecta	Coleoptera	Staphylinidae	Aleocharinae	Ecitocharini	Ecitomorpha	Ecitomorpha cf. nevermanni	Christoph von Beeren & Munetoshi Maruyama	cvonbeeren@gmail.com	Morphological identification aided by DNA barcoding	high confidence in identification
cvb716ecmo007	Arthropoda	Insecta	Coleoptera	Staphylinidae	Aleocharinae	Ecitocharini	Ecitomorpha	Ecitomorpha cf. nevermanni	Christoph von Beeren & Munetoshi Maruyama	cvonbeeren@gmail.com	Morphological identification aided by DNA barcoding	high confidence in identification
cvb716ecmo008	Arthropoda	Insecta	Coleoptera	Staphylinidae	Aleocharinae	Ecitocharini	Ecitophya	Ecitophya simulans	Christoph von Beeren & Munetoshi Maruyama	cvonbeeren@gmail.com	Morphological identification aided by DNA barcoding	high confidence in identification
cvb716ecph001	Arthropoda	Insecta	Coleoptera	Staphylinidae	Aleocharinae	Ecitocharini	Ecitophya	Ecitophya simulans	Christoph von Beeren & Munetoshi Maruyama	cvonbeeren@gmail.com	Morphological identification aided by DNA barcoding	high confidence in identification
cvb716ecph002	Arthropoda	Insecta	Coleoptera	Staphylinidae	Aleocharinae	Ecitocharini	Ecitophya	Ecitophya simulans	Christoph von Beeren & Munetoshi Maruyama	cvonbeeren@gmail.com	Morphological identification aided by DNA barcoding	high confidence in identification
cvb116ecbi001-reextract	Arthropoda	Insecta	Coleoptera	Staphylinidae	Aleocharinae	Ecitocharini	Ecitomorpha	Ecitomorpha cf. nevermanni	Christoph von Beeren & Munetoshi Maruyama	cvonbeeren@gmail.com	Morphological identification aided by DNA barcoding	high confidence in identification
cvb716ecmo009	Arthropoda	Insecta	Coleoptera	Staphylinidae	Aleocharinae	Ecitocharini	Ecitomorpha	Ecitomorpha cf. nevermanni	Christoph von Beeren & Munetoshi Maruyama	cvonbeeren@gmail.com	Morphological identification aided by DNA barcoding	high confidence in identification
cvb390ecbi009	Arthropoda	Insecta	Coleoptera	Staphylinidae	Aleocharinae	Ecitocharini	Ecitomorpha	Ecitomorpha cf. breviceps	Christoph von Beeren & Munetoshi Maruyama	cvonbeeren@gmail.com	Morphological identification aided by DNA barcoding	high confidence in identification
cvb687ecbi001	Arthropoda	Insecta	Coleoptera	Staphylinidae	Aleocharinae	Ecitocharini	Ecitophya	Ecitophya gracillima	Christoph von Beeren & Munetoshi Maruyama	cvonbeeren@gmail.com	Morphological identification aided by DNA barcoding	high confidence in identification
cvb183ecbi001	Arthropoda	Insecta	Coleoptera	Staphylinidae	Aleocharinae	Ecitocharini	Ecitomorpha	Ecitomorpha cf. breviceps	Christoph von Beeren & Munetoshi Maruyama	cvonbeeren@gmail.com	Morphological identification aided by DNA barcoding	high confidence in identification
cvb309ecbi001	Arthropoda	Insecta	Coleoptera	Staphylinidae	Aleocharinae	Ecitocharini	Ecitomorpha	Ecitomorpha cf. breviceps	Christoph von Beeren & Munetoshi Maruyama	cvonbeeren@gmail.com	Morphological identification aided by DNA barcoding	high confidence in identification
cvb558ecbi001	Arthropoda	Insecta	Coleoptera	Staphylinidae	Aleocharinae	Ecitocharini	Ecitophya	Ecitophya simulans	Christoph von Beeren & Munetoshi Maruyama	cvonbeeren@gmail.com	Morphological identification aided by DNA barcoding	high confidence in identification
cvb710ecbi001	Arthropoda	Insecta	Coleoptera	Staphylinidae	Aleocharinae	Ecitocharini	Ecitomorpha	Ecitomorpha cf. breviceps	Christoph von Beeren & Munetoshi Maruyama	cvonbeeren@gmail.com	Morphological identification aided by DNA barcoding	high confidence in identification
cvb716ecbi010	Arthropoda	Insecta	Coleoptera	Staphylinidae	Aleocharinae	Ecitocharini	Ecitomorpha	Ecitomorpha cf. nevermanni	Christoph von Beeren & Munetoshi Maruyama	cvonbeeren@gmail.com	Morphological identification aided by DNA barcoding	high confidence in identification
cvb680ecbi002	Arthropoda	Insecta	Coleoptera	Staphylinidae	Aleocharinae	Ecitocharini	Ecitomorpha	Ecitomorpha cf. nevermanni	Christoph von Beeren & Munetoshi Maruyama	cvonbeeren@gmail.com	Morphological identification aided by DNA barcoding	high confidence in identification
cvb680ecbi004	Arthropoda	Insecta	Coleoptera	Staphylinidae	Aleocharinae	Ecitocharini	Ecitomorpha	Ecitomorpha cf. nevermanni	Christoph von Beeren & Munetoshi Maruyama	cvonbeeren@gmail.com	Morphological identification aided by DNA barcoding	high confidence in identification

## Sheet: Collection Data
Sample ID	Collectors	Collection Date	Country/Ocean	State/Province	Species	Region	Exact Site	Collection Time	Habitat	Sampling Protocol	Hot species	Colony ID
cvb390ecbi001	Christoph von Beeren, Sebastian Pohl, Griffin Burke, and Daniel Kronauer	20-Mar-2013	Costa Rica	Heredia	Ecitophya simulans	Canton Sarapiqui	La Selva Biological Station	21:00-0:30	Tropical rainforest	Collected during host emigration (aspirator)	E. burchellii foreli	EB9
cvb390ecsm002	Christoph von Beeren, Sebastian Pohl, Griffin Burke, and Daniel Kronauer	20-Mar-2013	Costa Rica	Heredia	Ecitophya simulans	Canton Sarapiqui	La Selva Biological Station	21:00-0:30	Tropical rainforest	Collected during host emigration (aspirator)	E. burchellii foreli	EB9
cvb390ecsm001	Christoph von Beeren, Sebastian Pohl, Griffin Burke, and Daniel Kronauer	20-Mar-2013	Costa Rica	Heredia	Ecitophya simulans	Canton Sarapiqui	La Selva Biological Station	21:00-0:30	Tropical rainforest	Collected during host emigration (aspirator)	E. burchellii foreli	EB9
cvb006ecbi001	Christoph von Beeren, Sebastian Pohl, Griffin Burke, and Daniel Kronauer	08-Feb-2013	Costa Rica	Heredia	Ecitophya simulans	Canton Sarapiqui	La Selva Biological Station	20:30	Tropical rainforest	Collected during host emigration (aspirator)	E. burchellii foreli	EB2
cvb513ecbi001	Christoph von Beeren, Sebastian Pohl, Griffin Burke, and Daniel Kronauer	04-Apr-2013	Costa Rica	Heredia	Ecitophya simulans	Canton Sarapiqui	La Selva Biological Station	23:30	Tropical rainforest	Collected in army ant refuse deposit	E. burchellii foreli	EB11
cvb513ecbi002	Christoph von Beeren, Sebastian Pohl, Griffin Burke, and Daniel Kronauer	04-Apr-2013	Costa Rica	Heredia	Ecitophya simulans	Canton Sarapiqui	La Selva Biological Station	23:30	Tropical rainforest	Collected in army ant refuse deposit	E. burchellii foreli	EB11
cvb114ecbi001	Christoph von Beeren, Sebastian Pohl, Griffin Burke, and Daniel Kronauer	21-Feb-2013	Costa Rica	Heredia	Ecitophya simulans	Canton Sarapiqui	La Selva Biological Station	n.a.	Tropical rainforest	Collected in army ant refuse deposit	E. burchellii foreli	EB1
cvb114ecbi002	Christoph von Beeren, Sebastian Pohl, Griffin Burke, and Daniel Kronauer	21-Feb-2013	Costa Rica	Heredia	Ecitophya simulans	Canton Sarapiqui	La Selva Biological Station	n.a.	Tropical rainforest	Collected in army ant refuse deposit	E. burchellii foreli	EB1
cvb515ecbi001	Christoph von Beeren, Sebastian Pohl, Griffin Burke, and Daniel Kronauer	04-Apr-2013	Costa Rica	Heredia	Ecitophya simulans	Canton Sarapiqui	La Selva Biological Station	23:30	Tropical rainforest	Collected in army ant refuse deposit	E. burchellii foreli	EB11
cvb119ecbi001	Christoph von Beeren, Sebastian Pohl, Griffin Burke, and Daniel Kronauer	25-Feb-2013	Costa Rica	Heredia	Ecitomorpha cf. nevermanni	Canton Sarapiqui	La Selva Biological Station	15:30-16:30	Tropical rainforest	Collected during host raid	E. burchellii foreli	EB1
cvb119ecbi002	Christoph von Beeren, Sebastian Pohl, Griffin Burke, and Daniel Kronauer	25-Feb-2013	Costa Rica	Heredia	Ecitomorpha cf. nevermanni	Canton Sarapiqui	La Selva Biological Station	15:30-16:30	Tropical rainforest	Collected during host raid	E. burchellii foreli	EB1
cvb119ecbi004	Christoph von Beeren, Sebastian Pohl, Griffin Burke, and Daniel Kronauer	25-Feb-2013	Costa Rica	Heredia	Ecitomorpha cf. nevermanni	Canton Sarapiqui	La Selva Biological Station	15:30-16:30	Tropical rainforest	Collected during host raid	E. burchellii foreli	EB1
cvb120ecbi001	Christoph von Beeren, Sebastian Pohl, Griffin Burke, and Daniel Kronauer	24-Feb-2013	Costa Rica	Heredia	Ecitophya simulans	Canton Sarapiqui	La Selva Biological Station	20:00	Tropical rainforest	Collected during host raid	E. burchellii foreli	EB1
cvb117ecbi001	Christoph von Beeren, Sebastian Pohl, Griffin Burke, and Daniel Kronauer	24-Feb-2013	Costa Rica	Heredia	Ecitophya simulans	Canton Sarapiqui	La Selva Biological Station	10:30	Tropical rainforest	Collected in army ant refuse deposit	E. burchellii foreli	EB4
cvb180ecbi001	Christoph von Beeren, Sebastian Pohl, Griffin Burke, and Daniel Kronauer	04-Mar-2013	Costa Rica	Heredia	Ecitomorpha cf. nevermanni	Canton Sarapiqui	La Selva Biological Station	16:00	Tropical rainforest	Collected during host raid	E. burchellii foreli	EB1
cvb180ecbi002	Christoph von Beeren, Sebastian Pohl, Griffin Burke, and Daniel Kronauer	04-Mar-2013	Costa Rica	Heredia	Ecitomorpha cf. nevermanni	Canton Sarapiqui	La Selva Biological Station	16:00	Tropical rainforest	Collected during host raid	E. burchellii foreli	EB3
cvb180ecbi003	Christoph von Beeren, Sebastian Pohl, Griffin Burke, and Daniel Kronauer	04-Mar-2013	Costa Rica	Heredia	Ecitomorpha cf. nevermanni	Canton Sarapiqui	La Selva Biological Station	16:00	Tropical rainforest	Collected during host raid	E. burchellii foreli	EB3
cvb180ecbi004	Christoph von Beeren, Sebastian Pohl, Griffin Burke, and Daniel Kronauer	04-Mar-2013	Costa Rica	Heredia	Ecitomorpha cf. nevermanni	Canton Sarapiqui	La Selva Biological Station	16:00	Tropical rainforest	Collected during host raid	E. burchellii foreli	EB3
cvb180ecbi005	Christoph von Beeren, Sebastian Pohl, Griffin Burke, and Daniel Kronauer	04-Mar-2013	Costa Rica	Heredia	Ecitomorpha cf. nevermanni	Canton Sarapiqui	La Selva Biological Station	16:00	Tropical rainforest	Collected during host raid	E. burchellii foreli	EB3
cvb182ecbi001	Christoph von Beeren, Sebastian Pohl, Griffin Burke, and Daniel Kronauer	03-Mar-2013	Costa Rica	Heredia	Ecitomorpha cf. nevermanni	Canton Sarapiqui	La Selva Biological Station	10:00	Tropical rainforest	Collected during host raid	E. burchellii foreli	EB4
cvb182ecbi002	Christoph von Beeren, Sebastian Pohl, Griffin Burke, and Daniel Kronauer	03-Mar-2013	Costa Rica	Heredia	Ecitomorpha cf. breviceps	Canton Sarapiqui	La Selva Biological Station	10:00	Tropical rainforest	Collected during host raid	E. burchellii foreli	EB4
cvb182ecbi003	Christoph von Beeren, Sebastian Pohl, Griffin Burke, and Daniel Kronauer	03-Mar-2013	Costa Rica	Heredia	Ecitomorpha cf. nevermanni	Canton Sarapiqui	La Selva Biological Station	10:00	Tropical rainforest	Collected during host raid	E. burchellii foreli	EB4
cvb182ecbi004	Christoph von Beeren, Sebastian Pohl, Griffin Burke, and Daniel Kronauer	03-Mar-2013	Costa Rica	Heredia	Ecitomorpha cf. breviceps	Canton Sarapiqui	La Selva Biological Station	10:00	Tropical rainforest	Collected during host raid	E. burchellii foreli	EB4
cvb196ecbi001	Christoph von Beeren, Sebastian Pohl, Griffin Burke, and Daniel Kronauer	05-Mar-2013	Costa Rica	Heredia	Ecitomorpha cf. nevermanni	Canton Sarapiqui	La Selva Biological Station	20:30-24:00	Tropical rainforest	Collected during host emigration (aspirator)	E. burchellii foreli	EB7
cvb196ecbi002	Christoph von Beeren, Sebastian Pohl, Griffin Burke, and Daniel Kronauer	05-Mar-2013	Costa Rica	Heredia	Ecitophya simulans	Canton Sarapiqui	La Selva Biological Station	20:30-24:00	Tropical rainforest	Collected during host emigration (aspirator)	E. burchellii foreli	EB7
cvb210ecbi001	Christoph von Beeren, Sebastian Pohl, Griffin Burke, and Daniel Kronauer	08-Mar-2013	Costa Rica	Heredia	Ecitomorpha cf. nevermanni	Canton Sarapiqui	La Selva Biological Station	15:30-16:30	Tropical rainforest	Collected during host raid	E. burchellii foreli	EB7
cvb250ecbi002	Christoph von Beeren, Sebastian Pohl, Griffin Burke, and Daniel Kronauer	10-Mar-2013	Costa Rica	Heredia	Ecitophya simulans	Canton Sarapiqui	La Selva Biological Station	20:00-4:00	Tropical rainforest	Collected during host emigration (aspirator)	E. burchellii foreli	EB6
cvb250ecbi003	Christoph von Beeren, Sebastian Pohl, Griffin Burke, and Daniel Kronauer	10-Mar-2013	Costa Rica	Heredia	Ecitophya simulans	Canton Sarapiqui	La Selva Biological Station	20:00-4:00	Tropical rainforest	Collected during host emigration (aspirator)	E. burchellii foreli	EB6
cvb250ecbi004	Christoph von Beeren, Sebastian Pohl, Griffin Burke, and Daniel Kronauer	10-Mar-2013	Costa Rica	Heredia	Ecitophya simulans	Canton Sarapiqui	La Selva Biological Station	20:00-4:00	Tropical rainforest	Collected during host emigration (aspirator)	E. burchellii foreli	EB6
cvb250ecbi005	Christoph von Beeren, Sebastian Pohl, Griffin Burke, and Daniel Kronauer	10-Mar-2013	Costa Rica	Heredia	Ecitophya simulans	Canton Sarapiqui	La Selva Biological Station	20:00-4:00	Tropical rainforest	Collected during host emigration (aspirator)	E. burchellii foreli	EB6
cvb172ecbi002	Christoph von Beeren, Sebastian Pohl, Griffin Burke, and Daniel Kronauer	02-Mar-2013	Costa Rica	Heredia	Ecitophya simulans	Canton Sarapiqui	La Selva Biological Station	19:00	Tropical rainforest	Collected in army ant refuse deposit	E. burchellii foreli	EB5
cvb308ecbi001	Christoph von Beeren, Sebastian Pohl, Griffin Burke, and Daniel Kronauer	16-Mar-2013	Costa Rica	Heredia	Ecitophya simulans	Canton Sarapiqui	La Selva Biological Station	20:30-0:30	Tropical rainforest	Collected during host emigration (aspirator)	E. burchellii foreli	EB8
cvb308ecbi002	Christoph von Beeren, Sebastian Pohl, Griffin Burke, and Daniel Kronauer	16-Mar-2013	Costa Rica	Heredia	Ecitophya simulans	Canton Sarapiqui	La Selva Biological Station	20:30-0:30	Tropical rainforest	Collected during host emigration (aspirator)	E. burchellii foreli	EB8
cvb308ecbi003	Christoph von Beeren, Sebastian Pohl, Griffin Burke, and Daniel Kronauer	16-Mar-2013	Costa Rica	Heredia	Ecitophya simulans	Canton Sarapiqui	La Selva Biological Station	20:30-0:30	Tropical rainforest	Collected during host emigration (aspirator)	E. burchellii foreli	EB8
cvb308ecbi004	Christoph von Beeren, Sebastian Pohl, Griffin Burke, and Daniel Kronauer	16-Mar-2013	Costa Rica	Heredia	Ecitophya simulans	Canton Sarapiqui	La Selva Biological Station	20:30-0:30	Tropical rainforest	Collected during host emigration (aspirator)	E. burchellii foreli	EB8
cvb308ecbi005	Christoph von Beeren, Sebastian Pohl, Griffin Burke, and Daniel Kronauer	16-Mar-2013	Costa Rica	Heredia	Ecitophya simulans	Canton Sarapiqui	La Selva Biological Station	20:30-0:30	Tropical rainforest	Collected during host emigration (aspirator)	E. burchellii foreli	EB8
cvb316ecbi001	Christoph von Beeren, Sebastian Pohl, Griffin Burke, and Daniel Kronauer	17-Mar-2013	Costa Rica	Heredia	Ecitophya gracillima	Canton Sarapiqui	La Selva Biological Station	21:30-0:30	Tropical rainforest	Collected during host emigration (aspirator)	E. hamatum	EH4
cvb390ecbi002	Christoph von Beeren, Sebastian Pohl, Griffin Burke, and Daniel Kronauer	20-Mar-2013	Costa Rica	Heredia	Ecitophya simulans	Canton Sarapiqui	La Selva Biological Station	21:00-0:30	Tropical rainforest	Collected during host emigration (aspirator)	E. burchellii foreli	EB9
cvb390ecbi003	Christoph von Beeren, Sebastian Pohl, Griffin Burke, and Daniel Kronauer	20-Mar-2013	Costa Rica	Heredia	Ecitophya simulans	Canton Sarapiqui	La Selva Biological Station	21:00-0:30	Tropical rainforest	Collected during host emigration (aspirator)	E. burchellii foreli	EB9
cvb390ecbi004	Christoph von Beeren, Sebastian Pohl, Griffin Burke, and Daniel Kronauer	20-Mar-2013	Costa Rica	Heredia	Ecitophya simulans	Canton Sarapiqui	La Selva Biological Station	21:00-0:30	Tropical rainforest	Collected during host emigration (aspirator)	E. burchellii foreli	EB9
cvb390ecbi005	Christoph von Beeren, Sebastian Pohl, Griffin Burke, and Daniel Kronauer	20-Mar-2013	Costa Rica	Heredia	Ecitophya simulans	Canton Sarapiqui	La Selva Biological Station	21:00-0:30	Tropical rainforest	Collected during host emigration (aspirator)	E. burchellii foreli	EB9
cvb390ecbi006	Christoph von Beeren, Sebastian Pohl, Griffin Burke, and Daniel Kronauer	20-Mar-2013	Costa Rica	Heredia	Ecitophya simulans	Canton Sarapiqui	La Selva Biological Station	21:00-0:30	Tropical rainforest	Collected during host emigration (aspirator)	E. burchellii foreli	EB9
cvb399ecbi001	Christoph von Beeren, Sebastian Pohl, Griffin Burke, and Daniel Kronauer	21-Mar-2013	Costa Rica	Heredia	Ecitophya gracillima	Canton Sarapiqui	La Selva Biological Station	17:00-19:30	Tropical rainforest	Collected during host emigration (aspirator)	E. hamatum	EH6
cvb410ecbi001	Christoph von Beeren, Sebastian Pohl, Griffin Burke, and Daniel Kronauer	23-Mar-2013	Costa Rica	Heredia	Ecitophya simulans	Canton Sarapiqui	La Selva Biological Station	17:00-0:30	Tropical rainforest	Collected during host emigration (aspirator)	E. burchellii foreli	EB10
cvb410ecbi002	Christoph von Beeren, Sebastian Pohl, Griffin Burke, and Daniel Kronauer	23-Mar-2013	Costa Rica	Heredia	Ecitophya simulans	Canton Sarapiqui	La Selva Biological Station	17:00-0:30	Tropical rainforest	Collected during host emigration (aspirator)	E. burchellii foreli	EB10
cvb410ecbi003	Christoph von Beeren, Sebastian Pohl, Griffin Burke, and Daniel Kronauer	23-Mar-2013	Costa Rica	Heredia	Ecitophya simulans	Canton Sarapiqui	La Selva Biological Station	17:00-0:30	Tropical rainforest	Collected during host emigration (aspirator)	E. burchellii foreli	EB10
cvb410ecbi004	Christoph von Beeren, Sebastian Pohl, Griffin Burke, and Daniel Kronauer	23-Mar-2013	Costa Rica	Heredia	Ecitophya simulans	Canton Sarapiqui	La Selva Biological Station	17:00-0:30	Tropical rainforest	Collected during host emigration (aspirator)	E. burchellii foreli	EB10
cvb410ecbi005	Christoph von Beeren, Sebastian Pohl, Griffin Burke, and Daniel Kronauer	23-Mar-2013	Costa Rica	Heredia	Ecitophya simulans	Canton Sarapiqui	La Selva Biological Station	17:00-0:30	Tropical rainforest	Collected during host emigration (aspirator)	E. burchellii foreli	EB10
cvb423ecbi001	Christoph von Beeren, Sebastian Pohl, Griffin Burke, and Daniel Kronauer	n.a.	Costa Rica	Heredia	Ecitophya simulans	Canton Sarapiqui	La Selva Biological Station	19:30	Tropical rainforest	Collected during host raid	E. burchellii foreli	EB7
cvb448ecbi001	Christoph von Beeren, Sebastian Pohl, Griffin Burke, and Daniel Kronauer	27-Mar-2013	Costa Rica	Heredia	Ecitophya simulans	Canton Sarapiqui	La Selva Biological Station	20:00	Tropical rainforest	Collected in army ant refuse deposit	E. burchellii foreli	EB7
cvb451ecbi001	Christoph von Beeren, Sebastian Pohl, Griffin Burke, and Daniel Kronauer	29-Mar-2013	Costa Rica	Heredia	Ecitophya gracillima	Canton Sarapiqui	La Selva Biological Station	17:40-21:45	Tropical rainforest	Collected during host emigration (aspirator)	E. hamatum	EH8
cvb488ecbi001	Christoph von Beeren, Sebastian Pohl, Griffin Burke, and Daniel Kronauer	02-Apr-2013	Costa Rica	Heredia	Ecitophya gracillima	Canton Sarapiqui	La Selva Biological Station	18:00-22:00	Tropical rainforest	Collected during host emigration (aspirator)	E. hamatum	EH9
cvb488ecbi002	Christoph von Beeren, Sebastian Pohl, Griffin Burke, and Daniel Kronauer	02-Apr-2013	Costa Rica	Heredia	Ecitophya gracillima	Canton Sarapiqui	La Selva Biological Station	18:00-22:00	Tropical rainforest	Collected during host emigration (aspirator)	E. hamatum	EH9
cvb499ecbi001	Christoph von Beeren, Sebastian Pohl, Griffin Burke, and Daniel Kronauer	03-Apr-2013	Costa Rica	Heredia	Ecitophya gracillima	Canton Sarapiqui	La Selva Biological Station	22:00-23:30	Tropical rainforest	Collected during host emigration (aspirator)	E. hamatum	EH9
cvb541ecbi001	Christoph von Beeren, Sebastian Pohl, Griffin Burke, and Daniel Kronauer	07-Apr-2013	Costa Rica	Heredia	Ecitophya gracillima	Canton Sarapiqui	La Selva Biological Station	17:00-20:00	Tropical rainforest	Collected during host emigration (aspirator)	E. hamatum	EH10
cvb011ecbi001	Christoph von Beeren, Sebastian Pohl, Griffin Burke, and Daniel Kronauer	08-Feb-2013	Costa Rica	Heredia	Ecitophya gracillima	Canton Sarapiqui	La Selva Biological Station	23:15	Tropical rainforest	Collected during host emigration (aspirator)	E. hamatum	EH3
cvb011ecbi002	Christoph von Beeren, Sebastian Pohl, Griffin Burke, and Daniel Kronauer	08-Feb-2013	Costa Rica	Heredia	Ecitophya gracillima	Canton Sarapiqui	La Selva Biological Station	23:15	Tropical rainforest	Collected during host emigration (aspirator)	E. hamatum	EH3
cvb410ecsm001	Christoph von Beeren, Sebastian Pohl, Griffin Burke, and Daniel Kronauer	23-Mar-2013	Costa Rica	Heredia	Ecitophya simulans	Canton Sarapiqui	La Selva Biological Station	17:00-0:30	Tropical rainforest	Collected during host emigration (aspirator)	E. burchellii foreli	EB10
cvb410ecbi006	Christoph von Beeren, Sebastian Pohl, Griffin Burke, and Daniel Kronauer	23-Mar-2013	Costa Rica	Heredia	Ecitophya simulans	Canton Sarapiqui	La Selva Biological Station	17:00-0:30	Tropical rainforest	Collected during host emigration (aspirator)	E. burchellii foreli	EB10
cvb433ecbi001	Christoph von Beeren, Sebastian Pohl, Griffin Burke, and Daniel Kronauer	25-Mar-2013	Costa Rica	Heredia	Ecitophya gracillima	Canton Sarapiqui	La Selva Biological Station	22:00-23:45	Tropical rainforest	Collected during host emigration (aspirator)	E. hamatum	EH7
cvb603ecbi001	Christoph von Beeren, Sebastian Pohl, Griffin Burke, and Daniel Kronauer	23-Mar-2014	Costa Rica	Heredia	Ecitophya gracillima	Canton Sarapiqui	La Selva Biological Station	18:00-18:45	Tropical rainforest	Collected during host raid	E. hamatum	EH11
cvb606ecbi001	Christoph von Beeren, Sebastian Pohl, Griffin Burke, and Daniel Kronauer	23-Mar-2014	Costa Rica	Heredia	Ecitophya gracillima	Canton Sarapiqui	La Selva Biological Station	19:00-22:00	Tropical rainforest	Collected during host emigration (aspirator)	E. hamatum	EH12
cvb606ecbi002	Christoph von Beeren, Sebastian Pohl, Griffin Burke, and Daniel Kronauer	23-Mar-2014	Costa Rica	Heredia	Ecitophya gracillima	Canton Sarapiqui	La Selva Biological Station	19:00-22:00	Tropical rainforest	Collected during host emigration (aspirator)	E. hamatum	EH12
cvb676ecbi001	Christoph von Beeren, Sebastian Pohl, Griffin Burke, and Daniel Kronauer	31-Mar-2014	Costa Rica	Heredia	Ecitophya gracillima	Canton Sarapiqui	La Selva Biological Station	20:15-22:10	Tropical rainforest	Collected during host emigration (aspirator)	E. hamatum	EH13
cvb689ecbi001	Christoph von Beeren, Sebastian Pohl, Griffin Burke, and Daniel Kronauer	04-Apr-2014	Costa Rica	Heredia	Ecitophya gracillima	Canton Sarapiqui	La Selva Biological Station	22:00-0:45	Tropical rainforest	Collected during host emigration (aspirator)	E. hamatum	EH14
cvb689ecbi002	Christoph von Beeren, Sebastian Pohl, Griffin Burke, and Daniel Kronauer	04-Apr-2014	Costa Rica	Heredia	Ecitophya gracillima	Canton Sarapiqui	La Selva Biological Station	22:00-0:45	Tropical rainforest	Collected during host emigration (aspirator)	E. hamatum	EH14
cvb689ecbi003	Christoph von Beeren, Sebastian Pohl, Griffin Burke, and Daniel Kronauer	04-Apr-2014	Costa Rica	Heredia	Ecitophya gracillima	Canton Sarapiqui	La Selva Biological Station	22:00-0:45	Tropical rainforest	Collected during host emigration (aspirator)	E. hamatum	EH14
cvb410ecbi007	Christoph von Beeren, Sebastian Pohl, Griffin Burke, and Daniel Kronauer	23-Mar-2013	Costa Rica	Heredia	Ecitomorpha cf. nevermanni	Canton Sarapiqui	La Selva Biological Station	17:00-0:30	Tropical rainforest	Collected during host emigration (aspirator)	E. burchellii foreli	EB10
cvb015ecbi001	Christoph von Beeren, Sebastian Pohl, Griffin Burke, and Daniel Kronauer	09-Feb-2013	Costa Rica	Heredia	Ecitophya simulans	Canton Sarapiqui	La Selva Biological Station	18:20-3:21	Tropical rainforest	Collected during host emigration (aspirator)	E. burchellii foreli	EB3
cvb015ecbi002	Christoph von Beeren, Sebastian Pohl, Griffin Burke, and Daniel Kronauer	09-Feb-2013	Costa Rica	Heredia	Ecitomorpha cf. nevermanni	Canton Sarapiqui	La Selva Biological Station	18:20-3:21	Tropical rainforest	Collected during host emigration (aspirator)	E. burchellii foreli	EB3
cvb020ecbi001	Christoph von Beeren, Sebastian Pohl, Griffin Burke, and Daniel Kronauer	10-Feb-2013	Costa Rica	Heredia	Ecitomorpha cf. breviceps	Canton Sarapiqui	La Selva Biological Station	17:45-3:00	Tropical rainforest	Collected during host emigration (aspirator)	E. burchellii foreli	EB3
cvb250ecbi001	Christoph von Beeren, Sebastian Pohl, Griffin Burke, and Daniel Kronauer	10-Mar-2013	Costa Rica	Heredia	Ecitophya simulans	Canton Sarapiqui	La Selva Biological Station	20:00-4:00	Tropical rainforest	Collected during host emigration (aspirator)	E. burchellii foreli	EB6
cvb521ecbi001	Christoph von Beeren, Sebastian Pohl, Griffin Burke, and Daniel Kronauer	05-Apr-2013	Costa Rica	Heredia	Ecitoglossa sp. 1	Canton Sarapiqui	La Selva Biological Station	21:15-22:00	Tropical rainforest	Collected during host emigration (aspirator)	Neivamyrmex pilosus mexicanus	NP01
cvb716ecbi001	Christoph von Beeren, Sebastian Pohl, Griffin Burke, and Daniel Kronauer	12-Apr-2014	Costa Rica	Heredia	Ecitomorpha cf. nevermanni	Canton Sarapiqui	La Selva Biological Station	20:00-02:00	Tropical rainforest	Collected during host emigration (aspirator)	E. burchellii foreli	EB17
cvb716ecbi002	Christoph von Beeren, Sebastian Pohl, Griffin Burke, and Daniel Kronauer	12-Apr-2014	Costa Rica	Heredia	Ecitomorpha cf. nevermanni	Canton Sarapiqui	La Selva Biological Station	20:00-02:00	Tropical rainforest	Collected during host emigration (aspirator)	E. burchellii foreli	EB17
cvb716ecbi003	Christoph von Beeren, Sebastian Pohl, Griffin Burke, and Daniel Kronauer	12-Apr-2014	Costa Rica	Heredia	Ecitophya simulans	Canton Sarapiqui	La Selva Biological Station	20:00-02:00	Tropical rainforest	Collected during host emigration (aspirator)	E. burchellii foreli	EB17
cvb716ecbi004	Christoph von Beeren, Sebastian Pohl, Griffin Burke, and Daniel Kronauer	12-Apr-2014	Costa Rica	Heredia	Ecitophya simulans	Canton Sarapiqui	La Selva Biological Station	20:00-02:00	Tropical rainforest	Collected during host emigration (aspirator)	E. burchellii foreli	EB17
cvb716ecbi005	Christoph von Beeren, Sebastian Pohl, Griffin Burke, and Daniel Kronauer	12-Apr-2014	Costa Rica	Heredia	Ecitophya simulans	Canton Sarapiqui	La Selva Biological Station	20:00-02:00	Tropical rainforest	Collected during host emigration (aspirator)	E. burchellii foreli	EB17
cvb716ecbi006	Christoph von Beeren, Sebastian Pohl, Griffin Burke, and Daniel Kronauer	12-Apr-2014	Costa Rica	Heredia	Ecitophya simulans	Canton Sarapiqui	La Selva Biological Station	20:00-02:00	Tropical rainforest	Collected during host emigration (aspirator)	E. burchellii foreli	EB17
cvb608ecbi001	Christoph von Beeren, Sebastian Pohl, Griffin Burke, and Daniel Kronauer	23-Mar-2014	Costa Rica	Heredia	Ecitophya gracillima	Canton Sarapiqui	La Selva Biological Station	19:00-22:00	Tropical rainforest	Collected during host emigration (aspirator)	E. hamatum	EH12
cvb609ecbi001	Christoph von Beeren, Sebastian Pohl, Griffin Burke, and Daniel Kronauer	23-Mar-2014	Costa Rica	Heredia	Ecitophya gracillima	Canton Sarapiqui	La Selva Biological Station	19:00-22:00	Tropical rainforest	Collected during host emigration (aspirator)	E. hamatum	EH12
Ecsm03EB15	Christoph von Beeren, Sebastian Pohl, Griffin Burke, and Daniel Kronauer	04-Apr-2014	Costa Rica	Heredia	Ecitomorpha cf. breviceps	Canton Sarapiqui	La Selva Biological Station	8:00-10:30	Tropical rainforest	Collected during host raid	E. burchellii foreli	EB15
Ecbi19EB15	Christoph von Beeren, Sebastian Pohl, Griffin Burke, and Daniel Kronauer	04-Apr-2014	Costa Rica	Heredia	Ecitophya simulans	Canton Sarapiqui	La Selva Biological Station	8:00-10:30	Tropical rainforest	Collected during host raid	E. burchellii foreli	EB15
Ecbi06EB15	Christoph von Beeren, Sebastian Pohl, Griffin Burke, and Daniel Kronauer	04-Apr-2014	Costa Rica	Heredia	Ecitophya simulans	Canton Sarapiqui	La Selva Biological Station	8:00-10:30	Tropical rainforest	Collected during host raid	E. burchellii foreli	EB15
Ecsm20EB15	Christoph von Beeren, Sebastian Pohl, Griffin Burke, and Daniel Kronauer	04-Apr-2014	Costa Rica	Heredia	Ecitophya simulans	Canton Sarapiqui	La Selva Biological Station	8:00-10:30	Tropical rainforest	Collected during host raid	E. burchellii foreli	EB15
Ecbi12EB15	Christoph von Beeren, Sebastian Pohl, Griffin Burke, and Daniel Kronauer	04-Apr-2014	Costa Rica	Heredia	Ecitophya simulans	Canton Sarapiqui	La Selva Biological Station	8:00-10:30	Tropical rainforest	Collected during host raid	E. burchellii foreli	EB15
cvb172ecbi001	Christoph von Beeren, Sebastian Pohl, Griffin Burke, and Daniel Kronauer	02-Mar-2013	Costa Rica	Heredia	Ecitomorpha cf. nevermanni	Canton Sarapiqui	La Selva Biological Station	19:00	Tropical rainforest	Collected in army ant refuse deposit	E. burchellii foreli	EB5
cvb564ecsm001	Christoph von Beeren, Sebastian Pohl, Griffin Burke, and Daniel Kronauer	07-Apr-2013	Costa Rica	Heredia	Ecitophya simulans	Canton Sarapiqui	La Selva Biological Station	21:30	Tropical rainforest	Collected in army ant refuse deposit	E. burchellii foreli	EB9
cvb014ecbi001	Christoph von Beeren, Sebastian Pohl, Griffin Burke, and Daniel Kronauer	09-Feb-2013	Costa Rica	Heredia	Ecitomorpha cf. breviceps	Canton Sarapiqui	La Selva Biological Station	18:20-3:20	Tropical rainforest	Collected during host emigration (aspirator)	E. burchellii foreli	EB3
cvb390ecmo001	Christoph von Beeren, Sebastian Pohl, Griffin Burke, and Daniel Kronauer	20-Mar-2013	Costa Rica	Heredia	Ecitomorpha cf. nevermanni	Canton Sarapiqui	La Selva Biological Station	21:00-0:30	Tropical rainforest	Collected during host emigration (aspirator)	E. burchellii foreli	EB9
cvb390ecmo002	Christoph von Beeren, Sebastian Pohl, Griffin Burke, and Daniel Kronauer	20-Mar-2013	Costa Rica	Heredia	Ecitomorpha cf. nevermanni	Canton Sarapiqui	La Selva Biological Station	21:00-0:30	Tropical rainforest	Collected during host emigration (aspirator)	E. burchellii foreli	EB9
cvb410ecbi008	Christoph von Beeren, Sebastian Pohl, Griffin Burke, and Daniel Kronauer	23-Mar-2013	Costa Rica	Heredia	Ecitomorpha cf. nevermanni	Canton Sarapiqui	La Selva Biological Station	17:00-0:30	Tropical rainforest	Collected during host emigration (aspirator)	E. burchellii foreli	EB10
cvb434ecmo001	Christoph von Beeren, Sebastian Pohl, Griffin Burke, and Daniel Kronauer	23-Mar-2013	Costa Rica	Heredia	Ecitomorpha cf. nevermanni	Canton Sarapiqui	La Selva Biological Station	17:00-0:30	Tropical rainforest	Collected during host emigration (aspirator)	E. burchellii foreli	EB10
cvb635ecmo001	Christoph von Beeren, Sebastian Pohl, Griffin Burke, and Daniel Kronauer	27-Mar-2014	Costa Rica	Heredia	Ecitomorpha cf. nevermanni	Canton Sarapiqui	La Selva Biological Station	12:15	Tropical rainforest	Collected during host raid	E. burchellii foreli	EB14
cvb635ecmo002	Christoph von Beeren, Sebastian Pohl, Griffin Burke, and Daniel Kronauer	27-Mar-2014	Costa Rica	Heredia	Ecitomorpha cf. nevermanni	Canton Sarapiqui	La Selva Biological Station	12:15	Tropical rainforest	Collected during host raid	E. burchellii foreli	EB14
cvb635ecmo003	Christoph von Beeren, Sebastian Pohl, Griffin Burke, and Daniel Kronauer	27-Mar-2014	Costa Rica	Heredia	Ecitomorpha cf. nevermanni	Canton Sarapiqui	La Selva Biological Station	12:15	Tropical rainforest	Collected during host raid	E. burchellii foreli	EB14
cvb635ecmo004	Christoph von Beeren, Sebastian Pohl, Griffin Burke, and Daniel Kronauer	27-Mar-2014	Costa Rica	Heredia	Ecitomorpha cf. nevermanni	Canton Sarapiqui	La Selva Biological Station	12:15	Tropical rainforest	Collected during host raid	E. burchellii foreli	EB14
cvb635ecmo005	Christoph von Beeren, Sebastian Pohl, Griffin Burke, and Daniel Kronauer	27-Mar-2014	Costa Rica	Heredia	Ecitomorpha cf. nevermanni	Canton Sarapiqui	La Selva Biological Station	12:15	Tropical rainforest	Collected during host raid	E. burchellii foreli	EB14
cvb635ecph001	Christoph von Beeren, Sebastian Pohl, Griffin Burke, and Daniel Kronauer	27-Mar-2014	Costa Rica	Heredia	Ecitophya simulans	Canton Sarapiqui	La Selva Biological Station	12:15	Tropical rainforest	Collected during host raid	E. burchellii foreli	EB14
cvb635ecph002	Christoph von Beeren, Sebastian Pohl, Griffin Burke, and Daniel Kronauer	27-Mar-2014	Costa Rica	Heredia	Ecitophya simulans	Canton Sarapiqui	La Selva Biological Station	12:15	Tropical rainforest	Collected during host raid	E. burchellii foreli	EB14
cvb635ecph003	Christoph von Beeren, Sebastian Pohl, Griffin Burke, and Daniel Kronauer	27-Mar-2014	Costa Rica	Heredia	Ecitophya simulans	Canton Sarapiqui	La Selva Biological Station	12:15	Tropical rainforest	Collected during host raid	E. burchellii foreli	EB14
cvb635ecph004	Christoph von Beeren, Sebastian Pohl, Griffin Burke, and Daniel Kronauer	27-Mar-2014	Costa Rica	Heredia	Ecitophya simulans	Canton Sarapiqui	La Selva Biological Station	12:15	Tropical rainforest	Collected during host raid	E. burchellii foreli	EB14
cvb635ecph005	Christoph von Beeren, Sebastian Pohl, Griffin Burke, and Daniel Kronauer	27-Mar-2014	Costa Rica	Heredia	Ecitophya simulans	Canton Sarapiqui	La Selva Biological Station	12:15	Tropical rainforest	Collected during host raid	E. burchellii foreli	EB14
cvb716ecmo001	Christoph von Beeren, Sebastian Pohl, Griffin Burke, and Daniel Kronauer	12-Apr-2014	Costa Rica	Heredia	Ecitomorpha cf. nevermanni	Canton Sarapiqui	La Selva Biological Station	20:00-02:00	Tropical rainforest	Collected during host emigration (aspirator)	E. burchellii foreli	EB17
cvb716ecmo002	Christoph von Beeren, Sebastian Pohl, Griffin Burke, and Daniel Kronauer	12-Apr-2014	Costa Rica	Heredia	Ecitophya simulans	Canton Sarapiqui	La Selva Biological Station	20:00-02:00	Tropical rainforest	Collected during host emigration (aspirator)	E. burchellii foreli	EB17
cvb716ecmo003	Christoph von Beeren, Sebastian Pohl, Griffin Burke, and Daniel Kronauer	12-Apr-2014	Costa Rica	Heredia	Ecitomorpha cf. nevermanni	Canton Sarapiqui	La Selva Biological Station	20:00-02:00	Tropical rainforest	Collected during host emigration (aspirator)	E. burchellii foreli	EB17
cvb716ecmo004	Christoph von Beeren, Sebastian Pohl, Griffin Burke, and Daniel Kronauer	12-Apr-2014	Costa Rica	Heredia	Ecitomorpha cf. nevermanni	Canton Sarapiqui	La Selva Biological Station	20:00-02:00	Tropical rainforest	Collected during host emigration (aspirator)	E. burchellii foreli	EB17
cvb716ecmo005	Christoph von Beeren, Sebastian Pohl, Griffin Burke, and Daniel Kronauer	12-Apr-2014	Costa Rica	Heredia	Ecitomorpha cf. breviceps	Canton Sarapiqui	La Selva Biological Station	20:00-02:00	Tropical rainforest	Collected during host emigration (aspirator)	E. burchellii foreli	EB17
cvb716ecmo006	Christoph von Beeren, Sebastian Pohl, Griffin Burke, and Daniel Kronauer	12-Apr-2014	Costa Rica	Heredia	Ecitomorpha cf. nevermanni	Canton Sarapiqui	La Selva Biological Station	20:00-02:00	Tropical rainforest	Collected during host emigration (aspirator)	E. burchellii foreli	EB17
cvb716ecmo007	Christoph von Beeren, Sebastian Pohl, Griffin Burke, and Daniel Kronauer	12-Apr-2014	Costa Rica	Heredia	Ecitomorpha cf. nevermanni	Canton Sarapiqui	La Selva Biological Station	20:00-02:00	Tropical rainforest	Collected during host emigration (aspirator)	E. burchellii foreli	EB17
cvb716ecmo008	Christoph von Beeren, Sebastian Pohl, Griffin Burke, and Daniel Kronauer	12-Apr-2014	Costa Rica	Heredia	Ecitophya simulans	Canton Sarapiqui	La Selva Biological Station	20:00-02:00	Tropical rainforest	Collected during host emigration (aspirator)	E. burchellii foreli	EB17
cvb716ecph001	Christoph von Beeren, Sebastian Pohl, Griffin Burke, and Daniel Kronauer	12-Apr-2014	Costa Rica	Heredia	Ecitophya simulans	Canton Sarapiqui	La Selva Biological Station	20:00-02:00	Tropical rainforest	Collected during host emigration (aspirator)	E. burchellii foreli	EB17
cvb716ecph002	Christoph von Beeren, Sebastian Pohl, Griffin Burke, and Daniel Kronauer	12-Apr-2014	Costa Rica	Heredia	Ecitophya simulans	Canton Sarapiqui	La Selva Biological Station	20:00-02:00	Tropical rainforest	Collected during host emigration (aspirator)	E. burchellii foreli	EB17
cvb116ecbi001-reextract	Christoph von Beeren, Sebastian Pohl, Griffin Burke, and Daniel Kronauer	23-Feb-2013	Costa Rica	Heredia	Ecitomorpha cf. nevermanni	Canton Sarapiqui	La Selva Biological Station	16:00	Tropical rainforest	Collected during host raid	E. burchellii foreli	EB1
cvb716ecmo009	Christoph von Beeren, Sebastian Pohl, Griffin Burke, and Daniel Kronauer	12-Apr-2014	Costa Rica	Heredia	Ecitomorpha cf. nevermanni	Canton Sarapiqui	La Selva Biological Station	20:00-02:00	Tropical rainforest	Collected during host emigration (aspirator)	E. burchellii foreli	EB17
cvb390ecbi009	Christoph von Beeren, Sebastian Pohl, Griffin Burke, and Daniel Kronauer	20-Mar-2013	Costa Rica	Heredia	Ecitomorpha cf. breviceps	Canton Sarapiqui	La Selva Biological Station	21:00-0:30	Tropical rainforest	Collected during host emigration (aspirator)	E. burchellii foreli	EB9
cvb687ecbi001	Christoph von Beeren, Sebastian Pohl, Griffin Burke, and Daniel Kronauer	04-Apr-2014	Costa Rica	Heredia	Ecitophya gracillima	Canton Sarapiqui	La Selva Biological Station	22:00-0:45	Tropical rainforest	Collected during host emigration (aspirator)	E. hamatum	EH14
cvb183ecbi001	Christoph von Beeren, Sebastian Pohl, Griffin Burke, and Daniel Kronauer	04-Mar-2013	Costa Rica	Heredia	Ecitomorpha cf. breviceps	Canton Sarapiqui	La Selva Biological Station	20:30	Tropical rainforest	Collected during host emigration (aspirator)	E. burchellii foreli	EB5
cvb309ecbi001	Christoph von Beeren, Sebastian Pohl, Griffin Burke, and Daniel Kronauer	16-Mar-2013	Costa Rica	Heredia	Ecitomorpha cf. breviceps	Canton Sarapiqui	La Selva Biological Station	20:00	Tropical rainforest	Collected during host emigration (aspirator)	E. burchellii foreli	EB6
cvb558ecbi001	Christoph von Beeren, Sebastian Pohl, Griffin Burke, and Daniel Kronauer	28-Mar-2013	Costa Rica	Heredia	Ecitophya simulans	Canton Sarapiqui	La Selva Biological Station	19:30-24:00	Tropical rainforest	Collected during host emigration (aspirator)	E. burchellii foreli	EB7
cvb710ecbi001	Christoph von Beeren, Sebastian Pohl, Griffin Burke, and Daniel Kronauer	12-Apr-2014	Costa Rica	Heredia	Ecitomorpha cf. breviceps	Canton Sarapiqui	La Selva Biological Station	20:00-02:00	Tropical rainforest	Collected during host emigration (aspirator)	E. burchellii foreli	EB17
cvb716ecbi010	Christoph von Beeren, Sebastian Pohl, Griffin Burke, and Daniel Kronauer	12-Apr-2014	Costa Rica	Heredia	Ecitomorpha cf. nevermanni	Canton Sarapiqui	La Selva Biological Station	20:00-02:00	Tropical rainforest	Collected during host emigration (aspirator)	E. burchellii foreli	EB17
cvb680ecbi002	Christoph von Beeren, Sebastian Pohl, Griffin Burke, and Daniel Kronauer	04-Apr-2014	Costa Rica	Heredia	Ecitomorpha cf. nevermanni	Canton Sarapiqui	La Selva Biological Station	8:00-10:30	Tropical rainforest	Collected during host raid	E. burchellii	EB15
cvb680ecbi004	Christoph von Beeren, Sebastian Pohl, Griffin Burke, and Daniel Kronauer	04-Apr-2014	Costa Rica	Heredia	Ecitomorpha cf. nevermanni	Canton Sarapiqui	La Selva Biological Station	8:00-10:30	Tropical rainforest	Collected during host raid	E. burchellii	EB15
